# Supplementary material for: A large-scale phylogeny-guided analysis of pseudogenes in Pseudomonas aeruginosa bacterium
Source: Microbiol Spectr. 2023 Sep 26;11(5):e01704-23. doi: 10.1128/spectrum.01704-23 (PMC10580986; doi:10.1128/spectrum.01704-23)
Supplement: Table S1 — List of strains included in this study. [file spectrum.01704-23-s0002.xlsx]

## Sheet: Table_S1
Table S1: List of strain included in this study
GCF_ID
Strain
BioProject
Level
Size(Mb)
Scaffolds
# of genes
# of pseudogenes
ratio genes/pseudogenes
MLST
Source	Source of the sample: clinical or enviromental
MLST count	Number of strains that belong to this MLST
Bioproject count	Number of strains that belong to this bioproject
														Counts				Proportions
GCF_ID	Strain	BioProject	Level	Size(Mb)	Scaffolds	# of genes	# of pseudogenes	ratio genes/pseudogenes	MLST	# of pseudogenes/total(genes+pseudogenes)	Clinical/enviromental	MLST count	Bioproject count	Pseudo-only-single	Mixed-Single	Pseudo-only-multiple	Mixed-multiple	Pseudo-only-single	Mixed-Single	Pseudo-only-multiple	Mixed-multiple	Single_total
GCF_000006765.1_ASM676v1	PAO1	PRJNA331	Complete	6.2644	1	5572	0	0	549	0		31	1	0	0	0	0	0	0	0	0	0
GCF_000014625.1_ASM1462v1	UCBPP-PA14	PRJNA386	Complete	6.53765	1	6021	77	78.1948	253	1.26271		186	1	0	0	11	66	0	0	0.142857	0.857143	0
GCF_000017205.1_ASM1720v1	PA7	PRJNA16720	Complete	6.58834	1	6040	193	31.2953	1195	3.09642		4	1	0	0	31	162	0	0	0.160622	0.839378	0
GCF_000026645.1_ASM2664v1	LESB58	PRJEA31101	Complete	6.60176	1	6135	79	77.6582	146	1.27132		65	1	0	0	11	68	0	0	0.139241	0.860759	0
GCF_000148745.1_ASM14874v1	39016	PRJNA49667	Chromosome	6.86606	1	6248	329	18.9909		5.00228	clinical		1	1	0	103	225	0.00303951	0	0.31307	0.683891	0.00303951
GCF_000152525.1_ASM15252v1	C3719	PRJNA16170	Scaffold	6.2221	1	5372	488	11.0082		8.32765			1	0	0	50	438	0	0	0.102459	0.897541	0
GCF_000152545.1_ASM15254v1	2192	PRJNA16171	Scaffold	6.90512	1	6109	404	15.1213		6.20298			1	1	1	44	358	0.00247525	0.00247525	0.108911	0.886139	0.0049505
GCF_000168335.1_ASM16833v1	PACS2	PRJNA16851	Chromosome	6.49242	1	6025	55	109.546	1394	0.904605		8	1	0	0	11	44	0	0	0.2	0.8	0
GCF_000172395.1_ASM17239v1	PAb1	PRJNA28809	Contig	6.0786	658	5701	382	14.9241	560	6.2798	clinical	26	1	0	1	98	283	0	0.0026178	0.256545	0.740838	0.0026178
GCF_000215775.4_PA13_miseq	138244	PRJNA62723	Contig	6.52931	23	6172	98	62.9796		1.563			1	0	0	21	77	0	0	0.214286	0.785714	0
GCF_000215795.4_PA15_miseq	HB15	PRJNA62725	Contig	6.6377	19	6145	104	59.0865	560	1.66427	clinical	26	1	0	0	20	84	0	0	0.192308	0.807692	0
GCF_000220025.1_ASM22002v2	AES-1R	PRJNA64619	Contig	6.26762	1783	5780	1417	4.07904		19.6888	clinical		1	8	10	311	1088	0.00564573	0.00705716	0.219478	0.767819	0.0127029
GCF_000223925.1_ASM22392v2	9BR	PRJNA68315	Contig	6.84986	2	6432	105	61.2571	277	1.60624		48	1	0	0	17	88	0	0	0.161905	0.838095	0
GCF_000223945.1_ASM22394v2	19BR	PRJNA70773	Chromosome	6.74296	1	6269	106	59.1415	277	1.66275		48	1	0	0	21	85	0	0	0.198113	0.801887	0
GCF_000223965.1_ASM22396v2	213BR	PRJNA70775	Chromosome	6.71921	1	6283	92	68.2935	277	1.44314		48	1	0	0	17	75	0	0	0.184783	0.815217	0
GCF_000226155.1_ASM22615v1	M18	PRJNA61423	Complete	6.32775	1	5858	64	91.5312	1239	1.08072		8	1	0	0	14	50	0	0	0.21875	0.78125	0
GCF_000233495.1_Pseudomonas_sp_2_1_26_V1	GCF_000233495	PRJNA40037	Scaffold	6.44748	51	5739	437	13.1327		7.07578	clinical		1	1	1	95	340	0.00228833	0.00228833	0.217391	0.778032	0.00457666
GCF_000247435.1_ASM24743v2	MPAO1/P1	PRJNA80839	Contig	6.26081	140	5770	184	31.3587		3.09036			1	0	0	48	136	0	0	0.26087	0.73913	0
GCF_000247455.1_ASM24745v2	MPAO1/P2	PRJNA80841	Contig	6.27634	301	5746	355	16.1859	549	5.81872		31	1	1	1	100	253	0.0028169	0.0028169	0.28169	0.712676	0.0056338
GCF_000258285.1_ASM25828v1	LCT-PA102	PRJNA156843	Contig	6.75243	180	6299	216	29.162	155	3.31543		60	1	0	0	75	141	0	0	0.347222	0.652778	0
GCF_000259025.1_ASM25902v1	PADK2_CF510	PRJNA81219	Contig	6.68316	71	6048	322	18.7826	386	5.05495	clinical	7	1	0	5	62	255	0	0.015528	0.192547	0.791925	0.015528
GCF_000265035.1_ASM26503v1	XMG	PRJNA157339	Contig	6.45381	225	5958	225	26.48	2438	3.63901		1	1	0	4	64	157	0	0.0177778	0.284444	0.697778	0.0177778
GCF_000271365.1_ASM27136v1	DK2	PRJNA73815	Complete	6.40266	1	5910	109	54.2202	386	1.81093		7	1	0	0	25	84	0	0	0.229358	0.770642	0
GCF_000271985.2_ASM27198v2	SJTD-1	PRJNA167272	Complete	6.24383	1	5739	45	127.533	2619	0.778008		1	1	0	0	8	37	0	0	0.177778	0.822222	0
GCF_000282915.1_MWR44.1-1.0	MRW44.1	PRJNA168334	Contig	6.26691	54	5772	127	45.4488	549	2.15291		31	1	2	1	26	98	0.015748	0.00787402	0.204724	0.771654	0.023622
GCF_000283055.1_DQ8	DQ8	PRJNA170819	Contig	6.77664	376	6184	530	11.6679	267	7.89395		9	1	1	3	126	400	0.00188679	0.00566038	0.237736	0.754717	0.00754717
GCF_000284555.1_ASM28455v1	NCGM2.S1	PRJDA73453	Complete	6.76466	1	6289	103	61.0583	235	1.61139		192	1	0	0	13	90	0	0	0.126214	0.873786	0
GCF_000287815.1_ASM28781v2	N002	PRJNA167366	Contig	6.05047	235	5549	195	28.4564		3.39485			1	0	0	42	153	0	0	0.215385	0.784615	0
GCF_000287875.1_AH16	AH16	PRJNA170163	Contig	6.76533	130	6269	230	27.2565	155	3.53901	clinical	60	1	3	0	46	181	0.0130435	0	0.2	0.786957	0.0130435
GCF_000290555.2_ASM29055v2	PABL056	PRJNA171335	Scaffold	7.27768	390	6809	527	12.9203	298	7.18375	clinical	51	1	2	0	128	397	0.00379507	0	0.242884	0.753321	0.00379507
GCF_000291745.1_ASM29174v1	NCMG1179	PRJDA72409	Scaffold	7.0597	92	6193	310	19.9774	1285	4.76703		3	1	1	0	93	216	0.00322581	0	0.3	0.696774	0.00322581
GCF_000295475.1_PaCIG1.1	CIG1	PRJNA89681	Contig	6.53624	544	5963	595	10.0219	348	9.07289	clinical	44	1	2	5	138	450	0.00336134	0.00840336	0.231933	0.756303	0.0117647
GCF_000296325.1_PAO579-1.0	PAO579	PRJNA167046	Contig	6.01585	16	5600	69	81.1594	549	1.21715	clinical	31	1	1	0	12	56	0.0144928	0	0.173913	0.811594	0.0144928
GCF_000297275.1_ASM29727v1	ATCC 14886	PRJNA89671	Contig	6.37803	211	5835	276	21.1413	260	4.51645		34	1	3	0	78	195	0.0108696	0	0.282609	0.706522	0.0108696
GCF_000297295.1_ASM29729v1	ATCC 25324	PRJNA89673	Contig	7.10392	1023	6450	970	6.64949	2690	13.0728		1	1	4	15	241	710	0.00412371	0.0154639	0.248454	0.731959	0.0195876
GCF_000297315.1_ASM29731v1	ATCC 700888	PRJNA89675	Contig	6.7948	600	6272	629	9.97138		9.11462			1	0	1	167	461	0	0.00158983	0.265501	0.732909	0.00158983
GCF_000297335.1_ASM29733v1	CI27	PRJNA89679	Contig	6.77272	160	6311	208	30.3413	253	3.19067	clinical	186	1	0	0	57	151	0	0	0.274038	0.725962	0
GCF_000297355.1_ASM29735v1	E2	PRJNA89677	Contig	6.35733	196	5827	188	30.9947	41	3.12552		3	1	0	0	64	124	0	0	0.340426	0.659574	0
GCF_000341565.1_ASM34156v1	18A	PRJEB1335	Contig	6.09359	179	5596	241	23.2199	788	4.12883		2	1	0	1	63	177	0	0.00414938	0.261411	0.73444	0.00414938
GCF_000342145.1_PA_21_ST175v1	PA21_ST175	PRJNA186902	Contig	6.88849	90	6463	154	41.9675	175	2.32734		56	1	0	0	33	121	0	0	0.214286	0.785714	0
GCF_000359505.1_ASM35950v1	B136-33	PRJNA185969	Complete	6.42101	1	5914	69	85.7101	1024	1.15327	clinical	1	1	0	0	11	58	0	0	0.15942	0.84058	0
GCF_000359565.1_PA45	PA45	PRJNA189678	Contig	6.61595	124	6154	151	40.755	266	2.39492	clinical	8	1	0	0	29	122	0	0	0.192053	0.807947	0
GCF_000404265.1_Pseu_aeru_PA14_V1	PA14	PRJNA38507	Scaffold	6.57708	4	6025	87	69.2529	253	1.42343		186	1	0	0	17	70	0	0	0.195402	0.804598	0
GCF_000407905.1_Pseu_aeru_MSH-10_V1	MSH-10	PRJNA201849	Scaffold	6.49744	2	5992	72	83.2222	689	1.18734		6	1	0	0	13	59	0	0	0.180556	0.819444	0
GCF_000408865.1_Pseu_aeru_PAK_V1	PAK	PRJNA66135	Scaffold	6.40883	1	5884	71	82.8732	693	1.19228		3	1	0	0	16	55	0	0	0.225352	0.774648	0
GCF_000412295.1_C_1334	C 1334	PRJNA200798	Contig	6.30257	669	5710	606	9.42244	439	9.59468		9	9	2	0	172	432	0.00330033	0	0.283828	0.712871	0.00330033
GCF_000412355.1_C_763	C 763	PRJNA200798	Contig	6.97793	844	6282	783	8.02299	179	11.0828		74	9	2	1	193	587	0.00255428	0.00127714	0.246488	0.749681	0.00383142
GCF_000412375.1_MSH_3	MSH 3	PRJNA200798	Contig	6.32051	1240	5622	1104	5.09239		16.4139			9	1	0	282	821	0.000905797	0	0.255435	0.743659	0.000905797
GCF_000412395.1_E_2	E2UoS	PRJNA200798	Contig	6.63459	341	6125	323	18.9628	235	5.00931		192	9	1	1	97	224	0.00309597	0.00309597	0.30031	0.693498	0.00619195
GCF_000412415.1_PA_62	PA 62	PRJNA200798	Contig	6.39325	648	5865	569	10.3076		8.84364			9	1	3	141	424	0.00175747	0.00527241	0.247803	0.745167	0.00702988
GCF_000412435.1_MSH_10	MSH 10	PRJNA200798	Contig	6.34694	943	5717	836	6.83852	689	12.7575		6	9	2	0	241	593	0.00239234	0	0.288278	0.70933	0.00239234
GCF_000412455.1_PA_17	PA 17	PRJNA200798	Contig	6.22289	1245	5525	1088	5.07812	810	16.4524		3	9	0	5	266	817	0	0.00459559	0.244485	0.750919	0.00459559
GCF_000412495.1_PA_17_SmallColonyVariant	PA 17SCV	PRJNA200798	Contig	6.17801	1853	5360	1608	3.33333	810	23.0769		3	9	5	3	470	1130	0.00310945	0.00186567	0.292289	0.702736	0.00497513
GCF_000412555.1_C_1426	C 1426	PRJNA200798	Contig	6.39776	421	5888	404	14.5743		6.42085			9	1	1	141	261	0.00247525	0.00247525	0.34901	0.64604	0.0049505
GCF_000414035.1_ASM41403v1	RP73	PRJNA206088	Complete	6.34203	1	5845	89	65.6742	198	1.49983		12	1	0	0	7	82	0	0	0.0786517	0.921348	0
GCF_000414255.1_Resistant_454AllContigs	PAO1-CipR	PRJNA202063	Contig	5.79812	1677	5300	1505	3.5216		22.1161			1	1	0	403	1101	0.000664452	0	0.267774	0.731561	0.000664452
GCF_000414275.1_Wild_Type_454AllContigs	PAO1	PRJNA201024	Contig	6.05818	843	5509	843	6.53499	549	13.2714		31	1	0	1	237	605	0	0.00118624	0.281139	0.717675	0.00118624
GCF_000439855.1_SOAPdenovo	LCT-PA220	PRJNA208779	Scaffold	6.8483	82	6298	197	31.9695	155	3.0331	clinical	60	1	1	0	65	131	0.00507614	0	0.329949	0.664975	0.00507614
GCF_000439875.1_SOAPdenovo	LCT-PA41	PRJNA208985	Scaffold	6.851	88	6295	204	30.8578	155	3.13894	clinical	60	1	0	0	66	138	0	0	0.323529	0.676471	0
GCF_000455405.1_B3-208	B3-208	PRJEB4310	Scaffold	6.72935	418	6145	454	13.5352	2691	6.87983		2	1	1	7	98	348	0.00220264	0.0154185	0.215859	0.76652	0.0176211
GCF_000455425.1_B3-CFI	B3-CFI	PRJEB4312	Contig	6.75191	314	6161	392	15.7168	17	5.98199		90	1	1	1	96	294	0.00255102	0.00255102	0.244898	0.75	0.00510204
GCF_000455505.1_B3-20M	B3-20M	PRJEB4311	Scaffold	6.72769	338	6142	395	15.5494	17	6.04253		90	1	1	2	78	314	0.00253165	0.00506329	0.197468	0.794937	0.00759494
GCF_000455545.1_B3-1811	B3-1811	PRJEB4309	Scaffold	6.67983	341	6117	376	16.2686	2691	5.79085		2	1	1	1	93	281	0.00265957	0.00265957	0.24734	0.74734	0.00531915
GCF_000455705.1_ASM45570v1	WC55	PRJNA202929	Contig	6.84418	342	6351	341	18.6246	252	5.09564		25	1	3	7	79	252	0.00879765	0.0205279	0.231672	0.739003	0.0293255
GCF_000468555.2_ASM46855v1	PAO581	PRJNA209856	Chromosome	6.04397	1	5577	133	41.9323	549	2.32925		31	1	29	0	15	89	0.218045	0	0.112782	0.669173	0.218045
GCF_000468935.2_ASM46893v1	C7447m	PRJNA209859	Chromosome	6.2623	1	5710	139	41.0791		2.37647			1	1	1	14	123	0.00719425	0.00719425	0.100719	0.884892	0.0143885
GCF_000473745.2_ASM47374v3	VRFPA04	PRJNA219238	Complete	6.81803	1	5949	453	13.1325	823	7.07591	clinical	5	1	1	1	78	373	0.00220751	0.00220751	0.172185	0.8234	0.00441501
GCF_000478465.2_Pseu_aeru_Stone_130_V1	Stone 130	PRJNA169469	Scaffold	7.4954	6	7068	158	44.7342	348	2.18655		44	1	1	0	38	119	0.00632911	0	0.240506	0.753165	0.00632911
GCF_000480355.1_Pseu_aeru_CF614_V1	CF614	PRJNA219942	Scaffold	6.79744	7	6269	97	64.6289	245	1.52372	clinical	17	1	1	1	17	78	0.0103093	0.0103093	0.175258	0.804124	0.0206186
GCF_000480375.1_Pseu_aeru_CF77_V1	CF77	PRJNA219941	Scaffold	7.02819	14	6427	142	45.2606	155	2.16167	clinical	60	1	1	1	31	109	0.00704225	0.00704225	0.21831	0.767606	0.0140845
GCF_000480395.1_Pseu_aeru_3572_V1	C52	PRJNA219940	Scaffold	7.10218	8	6541	122	53.6148	179	1.83101		74	1	0	0	24	98	0	0	0.196721	0.803279	0
GCF_000480415.1_Pseu_aeru_3571_V1	C51	PRJNA219939	Scaffold	6.91328	18	6377	110	57.9727	179	1.6957		74	1	0	0	17	93	0	0	0.154545	0.845455	0
GCF_000480435.1_Pseu_aeru_3570_V1	C48	PRJNA219938	Scaffold	6.41083	6	5876	75	78.3467	2627	1.26029		1	1	0	1	15	59	0	0.0133333	0.2	0.786667	0.0133333
GCF_000480455.1_Pseu_aeru_3569_V1	C41	PRJNA219937	Scaffold	6.8256	3	6359	81	78.5062	164	1.25776		7	1	0	1	10	70	0	0.0123457	0.123457	0.864198	0.0123457
GCF_000480475.1_Pseu_aeru_3568_V1	C40	PRJNA219936	Scaffold	6.63126	4	6144	75	81.92	167	1.20598		7	1	0	0	12	63	0	0	0.16	0.84	0
GCF_000480495.1_Pseu_aeru_3567_V1	C23	PRJNA219935	Scaffold	6.89606	3	6441	88	73.1932	17	1.34783		90	1	0	0	19	69	0	0	0.215909	0.784091	0
GCF_000480515.1_Pseu_aeru_3566_V1	C20	PRJNA219934	Scaffold	6.9295	3	6449	85	75.8706	17	1.30089		90	1	0	0	17	68	0	0	0.2	0.8	0
GCF_000480535.1_Pseu_aeru_3098_V1	M9A.1	PRJNA219933	Scaffold	6.42596	10	5909	92	64.2283	1395	1.53308		1	1	0	0	20	72	0	0	0.217391	0.782609	0
GCF_000480555.1_Pseu_aeru_3097_V1	M8A.4	PRJNA219932	Scaffold	6.41912	5	5884	70	84.0571	918	1.17568		3	1	0	0	13	57	0	0	0.185714	0.814286	0
GCF_000480575.1_Pseu_aeru_3096_V1	M8A.3	PRJNA219931	Scaffold	6.37141	4	5831	83	70.253	1054	1.40345		3	1	0	0	15	68	0	0	0.180723	0.819277	0
GCF_000480595.1_Pseu_aeru_3095_V1	M8A.2	PRJNA219930	Scaffold	6.37626	6	5848	90	64.9778	1054	1.51566		3	1	0	0	16	74	0	0	0.177778	0.822222	0
GCF_000480615.1_Pseu_aeru_3094_V1	M8A.1	PRJNA219929	Scaffold	6.36863	3	5838	67	87.1343	257	1.13463		5	1	0	0	11	56	0	0	0.164179	0.835821	0
GCF_000480645.1_Pseu_aeru_BL25_V1	BL25	PRJNA219928	Scaffold	6.57489	7	6060	77	78.7013	313	1.25468	clinical	25	1	0	0	18	59	0	0	0.233766	0.766234	0
GCF_000480665.1_Pseu_aeru_BL24_V1	BL24	PRJNA219927	Scaffold	6.95841	8	6372	126	50.5714	155	1.93906	clinical	60	1	1	0	26	99	0.00793651	0	0.206349	0.785714	0.00793651
GCF_000480685.1_Pseu_aeru_BL23_V1	BL23	PRJNA219926	Scaffold	7.15249	16	6643	140	47.45	348	2.06398	clinical	44	1	1	0	22	117	0.00714286	0	0.157143	0.835714	0.00714286
GCF_000480705.1_Pseu_aeru_BL22_V1	BL22	PRJNA219925	Scaffold	6.99722	12	6416	138	46.4928	298	2.10558	clinical	51	1	0	1	27	110	0	0.00724638	0.195652	0.797101	0.00724638
GCF_000480725.1_Pseu_aeru_BL21_V1	BL21	PRJNA219924	Scaffold	6.84127	3	6339	109	58.156	308	1.69045	clinical	66	1	0	0	21	88	0	0	0.192661	0.807339	0
GCF_000480745.1_Pseu_aeru_BL20_V1	BL20	PRJNA219923	Scaffold	6.74064	18	6137	127	48.3228	309	2.02746	clinical	28	1	0	1	25	101	0	0.00787402	0.19685	0.795276	0.00787402
GCF_000480765.1_Pseu_aeru_BL19_V1	BL19	PRJNA219922	Scaffold	6.37853	5	5840	91	64.1758	1631	1.53431	clinical	2	1	0	0	14	77	0	0	0.153846	0.846154	0
GCF_000480785.1_Pseu_aeru_BL18_V1	BL18	PRJNA219921	Scaffold	6.51065	3	6036	78	77.3846	1621	1.27576	clinical	2	1	0	0	9	69	0	0	0.115385	0.884615	0
GCF_000480805.1_Pseu_aeru_BL17_V1	BL17	PRJNA219920	Scaffold	6.88466	3	6338	115	55.113	235	1.78212	clinical	192	1	0	0	20	95	0	0	0.173913	0.826087	0
GCF_000480825.1_Pseu_aeru_BL16_V1	BL16	PRJNA219919	Scaffold	6.80939	10	6337	93	68.1398	253	1.44635	clinical	186	1	0	1	21	71	0	0.0107527	0.225806	0.763441	0.0107527
GCF_000480845.1_Pseu_aeru_BL15_V1	BL15	PRJNA219918	Scaffold	6.3128	9	5784	74	78.1622	2623	1.26323	clinical	1	1	0	1	12	61	0	0.0135135	0.162162	0.824324	0.0135135
GCF_000480865.1_Pseu_aeru_BL14_V1	BL14	PRJNA219917	Scaffold	7.11451	8	6480	140	46.2857	235	2.1148	clinical	192	1	1	1	32	106	0.00714286	0.00714286	0.228571	0.757143	0.0142857
GCF_000480885.1_Pseu_aeru_BL13_V1	BL13	PRJNA219916	Scaffold	7.28827	4	6670	140	47.6429	316	2.0558	clinical	32	1	0	1	34	105	0	0.00714286	0.242857	0.75	0.00714286
GCF_000480905.1_Pseu_aeru_BL12_V1	BL12	PRJNA219915	Scaffold	7.47218	19	6926	166	41.7229		2.34067	clinical		1	1	0	42	123	0.0060241	0	0.253012	0.740964	0.0060241
GCF_000480925.1_Pseu_aeru_BL11_V1	BL11	PRJNA219914	Scaffold	7.08297	8	6502	125	52.016	245	1.88622	clinical	17	1	0	0	32	93	0	0	0.256	0.744	0
GCF_000480945.1_Pseu_aeru_BL10_V1	BL10	PRJNA219913	Scaffold	6.49954	3	5971	84	71.0833	589	1.38728	clinical	2	1	0	0	10	74	0	0	0.119048	0.880952	0
GCF_000480965.1_Pseu_aeru_BL09_V1	BL09	PRJNA219912	Scaffold	6.9323	11	6353	123	51.6504	309	1.89932	clinical	28	1	0	0	30	93	0	0	0.243902	0.756098	0
GCF_000480985.1_Pseu_aeru_BL08_V1	BL08	PRJNA219911	Scaffold	6.97678	9	6499	112	58.0268	235	1.69415	clinical	192	1	0	0	20	92	0	0	0.178571	0.821429	0
GCF_000481005.1_Pseu_aeru_BL07_V1	BL07	PRJNA219910	Scaffold	6.55649	9	5982	112	53.4107	1202	1.83787	clinical	2	1	2	0	14	96	0.0178571	0	0.125	0.857143	0.0178571
GCF_000481025.1_Pseu_aeru_BL06_V1	BL06	PRJNA219909	Scaffold	6.99869	13	6482	125	51.856	245	1.89193	clinical	17	1	0	0	31	94	0	0	0.248	0.752	0
GCF_000481045.1_Pseu_aeru_BL05_V1	BL05	PRJNA219908	Scaffold	6.38329	3	5856	74	79.1351	1129	1.24789	clinical	7	1	0	0	16	58	0	0	0.216216	0.783784	0
GCF_000481065.1_Pseu_aeru_BL04_V1	BL04	PRJNA219907	Scaffold	7.33338	11	6785	176	38.5511	667	2.52837	clinical	5	1	0	1	42	133	0	0.00568182	0.238636	0.755682	0.00568182
GCF_000481085.1_Pseu_aeru_BL03_V1	BL03	PRJNA219906	Scaffold	7.05802	7	6485	129	50.2713	606	1.95041	clinical	5	1	0	2	24	103	0	0.0155039	0.186047	0.79845	0.0155039
GCF_000481105.1_Pseu_aeru_BL02_V1	BL02	PRJNA219905	Scaffold	6.91365	6	6443	91	70.8022	17	1.39272	clinical	90	1	0	0	15	76	0	0	0.164835	0.835165	0
GCF_000481125.1_Pseu_aeru_BL01_V1	BL01	PRJNA219903	Scaffold	6.43615	4	5925	78	75.9615	2629	1.29935	clinical	1	1	0	0	14	64	0	0	0.179487	0.820513	0
GCF_000481145.1_Pseu_aeru_BWH028_V1	BWHPSA028	PRJNA219889	Scaffold	7.47831	14	6978	157	44.4459	252	2.20042	clinical	25	1	0	1	32	124	0	0.00636943	0.203822	0.789809	0.00636943
GCF_000481165.1_Pseu_aeru_BWH027_V1	BWHPSA027	PRJNA219888	Scaffold	6.88202	8	6411	90	71.2333	253	1.3844	clinical	186	1	0	0	16	74	0	0	0.177778	0.822222	0
GCF_000481185.1_Pseu_aeru_BWH026_V1	BWHPSA026	PRJNA219887	Scaffold	6.8021	11	6274	118	53.1695	377	1.84606	clinical	8	1	0	0	26	92	0	0	0.220339	0.779661	0
GCF_000481205.1_Pseu_aeru_BWH025_V1	BWHPSA025	PRJNA219886	Scaffold	6.33776	4	5819	69	84.3333	2625	1.17188	clinical	2	1	0	0	10	59	0	0	0.144928	0.855072	0
GCF_000481225.1_Pseu_aeru_BWH024_V1	BWHPSA024	PRJNA219885	Scaffold	6.76869	5	6315	85	74.2941	845	1.32812	clinical	34	1	0	0	19	66	0	0	0.223529	0.776471	0
GCF_000481245.1_Pseu_aeru_BWH023_V1	BWHPSA023	PRJNA219884	Scaffold	6.93231	16	6416	97	66.1443	17	1.48933	clinical	90	1	0	0	19	78	0	0	0.195876	0.804124	0
GCF_000481265.1_Pseu_aeru_BWH022_V1	BWHPSA022	PRJNA219883	Scaffold	6.91146	6	6425	112	57.3661	27	1.71332	clinical	74	1	0	0	18	94	0	0	0.160714	0.839286	0
GCF_000481285.1_Pseu_aeru_BWH021_V1	BWHPSA021	PRJNA219882	Scaffold	6.48499	4	5990	61	98.1967	2632	1.0081	clinical	2	1	0	0	10	51	0	0	0.163934	0.836066	0
GCF_000481305.1_Pseu_aeru_BWH020_V1	BWHPSA020	PRJNA219881	Scaffold	6.53162	24	5986	134	44.6716	1930	2.18954	clinical	1	1	27	0	25	82	0.201493	0	0.186567	0.61194	0.201493
GCF_000481325.1_Pseu_aeru_BWH019_V1	BWHPSA019	PRJNA219880	Scaffold	6.44428	3	5938	70	84.8286		1.16511	clinical		1	0	0	11	59	0	0	0.157143	0.842857	0
GCF_000481345.1_Pseu_aeru_BWH018_V1	BWHPSA018	PRJNA219879	Scaffold	6.64725	9	6157	96	64.1354	2636	1.53526	clinical	1	1	0	0	19	77	0	0	0.197917	0.802083	0
GCF_000481365.1_Pseu_aeru_BWH017_V1	BWHPSA017	PRJNA219878	Scaffold	6.93454	5	6329	135	46.8815	155	2.08849	clinical	60	1	0	0	25	110	0	0	0.185185	0.814815	0
GCF_000481385.1_Pseu_aeru_BWH016_V1	BWHPSA016	PRJNA219877	Scaffold	6.48139	3	5993	99	60.5354	2317	1.62508	clinical	1	1	1	0	22	76	0.010101	0	0.222222	0.767677	0.010101
GCF_000481405.1_Pseu_aeru_BWH015_V1	BWHPSA015	PRJNA219876	Scaffold	6.42506	5	5903	78	75.6795	192	1.30413	clinical	5	1	0	0	16	62	0	0	0.205128	0.794872	0
GCF_000481425.1_Pseu_aeru_BWH014_V1	BWHPSA014	PRJNA219875	Scaffold	6.29347	2	5787	61	94.8688	209	1.04309	clinical	5	1	0	0	10	51	0	0	0.163934	0.836066	0
GCF_000481445.1_Pseu_aeru_BWH013_V1	BWHPSA013	PRJNA219874	Scaffold	6.70487	2	6190	89	69.5506	170	1.41742	clinical	13	1	0	0	18	71	0	0	0.202247	0.797753	0
GCF_000481465.1_Pseu_aeru_BWH012_V1	BWHPSA012	PRJNA219873	Scaffold	6.49205	4	5990	61	98.1967	2632	1.0081	clinical	2	1	0	0	9	52	0	0	0.147541	0.852459	0
GCF_000481485.1_Pseu_aeru_BWH011_V1	BWHPSA011	PRJNA219872	Scaffold	7.06758	11	6583	122	53.959	27	1.81954	clinical	74	1	0	0	28	94	0	0	0.229508	0.770492	0
GCF_000481505.1_Pseu_aeru_BWH010_V1	BWHPSA010	PRJNA219871	Scaffold	6.85986	21	6420	130	49.3846	386	1.98473	clinical	7	1	0	0	26	104	0	0	0.2	0.8	0
GCF_000481525.1_Pseu_aeru_BWH009_V1	BWHPSA009	PRJNA219870	Scaffold	6.47014	18	5923	91	65.0879	241	1.51314	clinical	7	1	6	3	14	68	0.0659341	0.032967	0.153846	0.747253	0.0989011
GCF_000481545.1_Pseu_aeru_BWH008_V1	BWHPSA008	PRJNA219869	Scaffold	6.5245	5	6018	94	64.0213	299	1.53796	clinical	2	1	1	0	15	78	0.0106383	0	0.159574	0.829787	0.0106383
GCF_000481565.1_Pseu_aeru_BWH007_V1	BWHPSA007	PRJNA219868	Scaffold	6.82705	6	6317	108	58.4907	1128	1.68093	clinical	6	1	1	0	22	85	0.00925926	0	0.203704	0.787037	0.00925926
GCF_000481585.1_Pseu_aeru_BWH006_V1	BWHPSA006	PRJNA219867	Scaffold	6.96009	8	6406	106	60.434	235	1.62776	clinical	192	1	0	0	14	92	0	0	0.132075	0.867925	0
GCF_000481605.1_Pseu_aeru_BWH005_V1	BWHPSA005	PRJNA219866	Scaffold	6.7863	4	6301	90	70.0111	845	1.40823	clinical	34	1	0	0	19	71	0	0	0.211111	0.788889	0
GCF_000481625.1_Pseu_aeru_BWH004_V1	BWHPSA004	PRJNA219865	Scaffold	6.31327	3	5774	64	90.2188	209	1.09627	clinical	5	1	0	0	10	54	0	0	0.15625	0.84375	0
GCF_000481645.1_Pseu_aeru_BWH003_V1	BWHPSA003	PRJNA219864	Scaffold	6.89385	13	6262	140	44.7286	155	2.18682	clinical	60	1	0	0	33	107	0	0	0.235714	0.764286	0
GCF_000481665.1_Pseu_aeru_BWH002_V1	BWHPSA002	PRJNA219863	Scaffold	6.9367	11	6416	101	63.5247	179	1.54979	clinical	74	1	2	1	16	82	0.019802	0.00990099	0.158416	0.811881	0.029703
GCF_000481685.1_Pseu_aeru_BWH001_V1	BWHPSA001	PRJNA219862	Scaffold	6.48974	8	5942	89	66.764	883	1.47571	clinical	2	1	0	0	15	74	0	0	0.168539	0.831461	0
GCF_000481705.1_Pseu_aeru_X13273_V1	X13273	PRJNA219861	Scaffold	7.04343	15	6610	109	60.6422	308	1.62227	clinical	66	1	0	0	22	87	0	0	0.201835	0.798165	0
GCF_000481725.1_Pseu_aeru_S35004_V1	S35004	PRJNA219860	Scaffold	7.00298	9	6405	122	52.5		1.86916	clinical		1	0	0	23	99	0	0	0.188525	0.811475	0
GCF_000481745.1_Pseu_aeru_6077_V1	6077	PRJNA219859	Scaffold	7.00059	13	6498	115	56.5044		1.739	clinical		1	0	0	24	91	0	0	0.208696	0.791304	0
GCF_000481765.1_Pseu_aeru_19660_V1	19660	PRJNA219858	Scaffold	6.75233	11	6238	120	51.9833		1.88739	clinical		1	1	2	31	86	0.00833333	0.0166667	0.258333	0.716667	0.025
GCF_000481785.1_Pseu_aeru_U2504_V1	U2504	PRJNA219857	Scaffold	7.09654	11	6627	125	53.016	235	1.8513	clinical	192	1	0	0	14	111	0	0	0.112	0.888	0
GCF_000481805.1_Pseu_aeru_JJ692_V1	JJ692	PRJNA219856	Scaffold	6.7471	5	6227	98	63.5408	235	1.54941	clinical	192	1	0	0	16	82	0	0	0.163265	0.836735	0
GCF_000481825.1_Pseu_aeru_S54485_V1	S54485	PRJNA219855	Scaffold	7.00577	8	6599	116	56.8879	308	1.72748	clinical	66	1	0	1	22	93	0	0.00862069	0.189655	0.801724	0.00862069
GCF_000481845.1_Pseu_aeru_UDL_V1	UDL	PRJNA219854	Scaffold	6.30517	2	5769	81	71.2222	2621	1.38462	clinical	1	1	0	0	14	67	0	0	0.17284	0.82716	0
GCF_000481865.1_Pseu_aeru_X24509_V1	X24509	PRJNA219853	Scaffold	6.45275	5	5927	103	57.5437	527	1.70813	clinical	5	1	0	0	23	80	0	0	0.223301	0.776699	0
GCF_000481885.1_Pseu_aeru_CF5_V1	CF5	PRJNA219852	Scaffold	6.33792	5	5706	176	32.4205	1538	2.99218	clinical	2	1	0	0	17	159	0	0	0.0965909	0.903409	0
GCF_000481905.1_Pseu_aeru_CF27_V1	CF27	PRJNA219851	Scaffold	6.5356	5	5927	124	47.7984	485	2.04925	clinical	7	1	0	0	16	108	0	0	0.129032	0.870968	0
GCF_000481925.1_Pseu_aeru_CF18_V1	CF18	PRJNA219850	Scaffold	6.49201	6	6026	55	109.564	1394	0.904457	clinical	8	1	0	0	10	45	0	0	0.181818	0.818182	0
GCF_000481945.1_Pseu_aeru_CF127_V1	CF127	PRJNA219849	Scaffold	7.03198	7	6432	105	61.2571	179	1.60624	clinical	74	1	0	0	17	88	0	0	0.161905	0.838095	0
GCF_000481965.1_Pseu_aeru_MSH10_V1	MSH10	PRJNA219848	Scaffold	6.50401	4	5994	75	79.92	689	1.23579		6	1	0	0	15	60	0	0	0.2	0.8	0
GCF_000481985.1_Pseu_aeru_MSH3_V1	MSH3	PRJNA219847	Scaffold	6.50709	7	6009	71	84.6338	689	1.16776		6	1	0	0	14	57	0	0	0.197183	0.802817	0
GCF_000482005.1_Pseu_aeru_E2_V1	E2	PRJNA219846	Scaffold	6.4108	10	5847	79	74.0127	41	1.33311		3	1	0	0	17	62	0	0	0.21519	0.78481	0
GCF_000482025.1_Pseu_aeru_62_V1	62	PRJNA219845	Scaffold	6.54543	5	6052	71	85.2394		1.15956			1	0	0	14	57	0	0	0.197183	0.802817	0
GCF_000484495.2_ASM48449v1	PAO1-VE2	PRJNA212861	Chromosome	6.26548	1	5777	55	105.036	549	0.943073		31	1	0	0	5	50	0	0	0.0909091	0.909091	0
GCF_000484545.2_ASM48454v1	PAO1-VE13	PRJNA212862	Chromosome	6.26548	1	5776	58	99.5862	549	0.994172		31	1	0	0	7	51	0	0	0.12069	0.87931	0
GCF_000496455.2_ASM49645v2	DH01	PRJNA224149	Complete	7.05575	1	6698	100	66.98	395	1.47102	clinical	85	1	0	0	12	88	0	0	0.12	0.88	0
GCF_000496605.2_ASM49660v2	PA1	PRJNA185335	Complete	6.49807	1	6026	77	78.2597	782	1.26167		10	1	0	0	10	67	0	0	0.12987	0.87013	0
GCF_000496645.1_ASM49664v1	PA1R	PRJNA185336	Complete	6.30931	1	5858	80	73.225		1.34725			1	0	1	12	67	0	0.0125	0.15	0.8375	0.0125
GCF_000503175.1_Assembly_DHS29_of_Sep_2013	DHS29	PRJNA224150	Contig	7.10832	267	6683	305	21.9115	395	4.36463	clinical	85	1	1	2	75	227	0.00327869	0.00655738	0.245902	0.744262	0.00983607
GCF_000504045.1_ASM50404v1	MTB-1	PRJNA225944	Complete	6.58004	1	6104	83	73.5422	2689	1.34152		1	1	1	0	16	66	0.0120482	0	0.192771	0.795181	0.0120482
GCF_000504485.1_ATCC15442	ATCC 15442	PRJNA228962	Contig	6.77059	200	6338	233	27.2017	252	3.54588		25	1	0	0	63	170	0	0	0.270386	0.729614	0
GCF_000505985.1_JD315.contigs	JD315	PRJNA198782	Contig	6.39216	1913	5604	1425	3.93263		20.2732			8	0	1	369	1055	0	0.000701754	0.258947	0.740351	0.000701754
GCF_000506025.1_JD323.contigs	JD323	PRJNA198782	Contig	5.98254	1965	5191	1503	3.45376		22.4529			8	1	4	376	1122	0.000665336	0.00266134	0.250166	0.746507	0.00332668
GCF_000506045.1_JD326.contigs	JD326	PRJNA198782	Contig	6.44749	1982	5611	1536	3.653		21.4915			8	2	4	380	1150	0.00130208	0.00260417	0.247396	0.748698	0.00390625
GCF_000506065.1_JD328.contigs	JD328	PRJNA198782	Contig	6.33026	1851	5509	1375	4.00655	439	19.9739		9	8	0	0	340	1035	0	0	0.247273	0.752727	0
GCF_000506125.1_JD316.contigs	JD316	PRJNA198782	Contig	6.19493	1882	5331	1468	3.63147		21.5914			8	0	0	367	1101	0	0	0.25	0.75	0
GCF_000506185.1_JD322.contigs	JD322	PRJNA198782	Contig	6.44956	1868	5673	1397	4.06084	146	19.7595		65	8	1	0	347	1049	0.00071582	0	0.248389	0.750895	0.00071582
GCF_000506345.1_JD333.contigs	JD333	PRJNA198782	Contig	6.33112	1996	5501	1497	3.67468		21.3918			8	3	4	377	1113	0.00200401	0.00267201	0.251837	0.743487	0.00467602
GCF_000506365.1_JD335.contigs	JD335	PRJNA198782	Contig	6.37385	1820	5605	1375	4.07636		19.6991			8	0	2	339	1034	0	0.00145455	0.246545	0.752	0.00145455
GCF_000506805.1_P_aeruginosa_VRFPA07	VRFPA07	PRJNA230365	Contig	7.17722	140	6586	464	14.194	313	6.58156	clinical	25	1	2	5	84	373	0.00431035	0.0107759	0.181034	0.803879	0.0150862
GCF_000506885.1_P_aeruginosa_VRFPA08	VRFPA08	PRJNA230869	Contig	7.03533	197	6473	426	15.1948	823	6.17481	clinical	5	1	3	13	82	328	0.00704225	0.0305164	0.192488	0.769953	0.0375587
GCF_000508765.1_ASM50876v1	LES431	PRJNA222518	Complete	6.55007	1	6053	91	66.5165	146	1.48112	clinical	65	1	0	0	9	82	0	0	0.0989011	0.901099	0
GCF_000510305.1_ASM51030v1	SCV20265	PRJNA229445	Complete	6.72518	1	6258	98	63.8571	299	1.54185	clinical	2	1	0	0	9	89	0	0	0.0918367	0.908163	0
GCF_000513235.1_MH27	MH27	PRJEB1668	Contig	7.15569	31	6614	170	38.9059		2.5059			1	2	1	29	138	0.0117647	0.00588235	0.170588	0.811765	0.0176471
GCF_000520175.1_Pseu_aeru_PS50_V1	PS50	PRJNA219944	Scaffold	6.90445	4	6328	109	58.0551	377	1.69334	clinical	8	1	0	0	18	91	0	0	0.165138	0.834862	0
GCF_000520195.1_Pseu_aeru_PS42_V1	PS42	PRJNA219943	Scaffold	7.53221	19	6952	222	31.3153	832	3.09451	clinical	1	1	5	0	57	160	0.0225225	0	0.256757	0.720721	0.0225225
GCF_000520215.1_Pseu_aeru_Z61_V1	Z61	PRJNA219902	Scaffold	6.56465	5	5953	105	56.6952	244	1.73325	clinical	85	1	0	0	20	85	0	0	0.190476	0.809524	0
GCF_000520235.1_Pseu_aeru_BWHPSA048_V1	BWHPSA048	PRJNA219901	Scaffold	5.951	2	5502	63	87.3333	845	1.13208	clinical	34	1	0	0	7	56	0	0	0.111111	0.888889	0
GCF_000520255.1_Pseu_aeru_BWHPSA047_V1	BWHPSA047	PRJNA219900	Scaffold	6.38776	3	5900	99	59.596	2699	1.65028	clinical	1	1	0	0	16	83	0	0	0.161616	0.838384	0
GCF_000520275.1_Pseu_aeru_BWHPSA046_V1	BWHPSA046	PRJNA219899	Scaffold	6.90206	10	6426	99	64.9091	390	1.51724	clinical	31	1	0	0	16	83	0	0	0.161616	0.838384	0
GCF_000520295.1_Pseu_aeru_BWHPSA045_V1	BWHPSA045	PRJNA219898	Scaffold	7.07909	5	6640	107	62.0561	395	1.58589	clinical	85	1	0	1	18	88	0	0.00934579	0.168224	0.82243	0.00934579
GCF_000520315.1_Pseu_aeru_BWHPSA044_V1	BWHPSA044	PRJNA219897	Scaffold	6.90167	4	6420	92	69.7826	253	1.41278	clinical	186	1	0	0	12	80	0	0	0.130435	0.869565	0
GCF_000520335.1_Pseu_aeru_BWHPSA043_V1	BWHPSA043	PRJNA219896	Scaffold	6.87981	27	6326	155	40.8129	926	2.39161	clinical	5	1	0	0	32	123	0	0	0.206452	0.793548	0
GCF_000520355.1_Pseu_aeru_BWHPSA042_V1	BWHPSA042	PRJNA219895	Scaffold	5.89339	3	5421	104	52.125		1.88235	clinical		1	0	0	11	93	0	0	0.105769	0.894231	0
GCF_000520375.1_Pseu_aeru_BWHPSA041_V1	BWHPSA041	PRJNA219894	Scaffold	6.89766	12	6441	107	60.1963	277	1.63409	clinical	48	1	0	0	25	82	0	0	0.233645	0.766355	0
GCF_000520395.1_Pseu_aeru_BWHPSA040_V1	BWHPSA040	PRJNA219893	Scaffold	6.45299	3	5880	64	91.875	274	1.07672	clinical	245	1	0	0	7	57	0	0	0.109375	0.890625	0
GCF_000520415.1_Pseu_aeru_BWHPSA039_V1	BWHPSA039	PRJNA219892	Scaffold	6.98304	10	6383	142	44.9507	179	2.17625	clinical	74	1	1	1	29	111	0.00704225	0.00704225	0.204225	0.78169	0.0140845
GCF_000520435.1_Pseu_aeru_BWHPSA038_V1	BWHPSA038	PRJNA219891	Scaffold	6.64619	12	6092	121	50.3471		1.94753	clinical		1	1	0	30	90	0.00826446	0	0.247934	0.743802	0.00826446
GCF_000520455.1_Pseu_aeru_BWHPSA037_V1	BWHPSA037	PRJNA219890	Scaffold	7.21858	29	6668	184	36.2391		2.68535	clinical		1	0	2	40	142	0	0.0108696	0.217391	0.771739	0.0108696
GCF_000524595.1_ASM52459v1	YL84	PRJNA234476	Complete	6.43344	1	5902	96	61.4792		1.60053	clinical		1	0	0	13	83	0	0	0.135417	0.864583	0
GCF_000567865.1_MDRPA06	VRFPA06	PRJNA227489	Contig	6.97503	277	6295	639	9.85133	664	9.21546	clinical	8	1	4	6	123	506	0.00625978	0.00938967	0.192488	0.791862	0.0156495
GCF_000568115.1_De_Novo_Assembly	RB-48	PRJNA232736	Contig	6.17506	183	5717	186	30.7366	549	3.15094		31	1	0	0	51	135	0	0	0.274194	0.725806	0
GCF_000568215.1_ASM56821v1	SG17M	PRJNA233421	Scaffold	6.87678	17	6301	174	36.2126	17	2.68726		90	1	2	0	41	131	0.0114943	0	0.235632	0.752874	0.0114943
GCF_000568235.2_CF_PA39_1.0	CF_PA39	PRJNA236781	Contig	6.18727	97	5579	210	26.5667	1744	3.62757	clinical	2	1	0	0	54	156	0	0	0.257143	0.742857	0
GCF_000568855.2_ASM56885v2	PAK	PRJNA232360	Complete	6.28332	1	5500	444	12.3874	693	7.46972		3	1	4	0	107	333	0.00900901	0	0.240991	0.75	0.00900901
GCF_000583895.1_ASM58389v1	LESlike5	PRJNA222522	Chromosome	6.54335	1	6049	94	64.3511	146	1.5302		65	1	0	0	9	85	0	0	0.0957447	0.904255	0
GCF_000583915.1_ASM58391v1	LESlike7	PRJNA222523	Chromosome	6.46791	1	5961	92	64.7935	146	1.51991		65	1	0	0	10	82	0	0	0.108696	0.891304	0
GCF_000583935.1_ASM58393v1	LES400	PRJNA222517	Chromosome	6.59112	1	6090	117	52.0513	146	1.88497		65	1	0	0	10	107	0	0	0.0854701	0.91453	0
GCF_000583955.1_ASM58395v1	LESB65	PRJNA222519	Chromosome	6.527	1	6046	91	66.4396	146	1.48281		65	1	0	0	8	83	0	0	0.0879121	0.912088	0
GCF_000583975.1_ASM58397v1	LESlike1	PRJNA222520	Chromosome	6.50907	1	6011	104	57.7981	146	1.70074		65	1	0	0	11	93	0	0	0.105769	0.894231	0
GCF_000583995.1_ASM58399v1	LESlike4	PRJNA222521	Chromosome	6.52405	1	6046	84	71.9762	683	1.37031		5	1	0	0	9	75	0	0	0.107143	0.892857	0
GCF_000590905.1_De_novo_Assembly	MW3a	PRJNA235238	Contig	6.6653	240	6142	291	21.1065	296	4.52355		10	1	3	1	74	213	0.0103093	0.00343643	0.254296	0.731959	0.0137457
GCF_000611975.2_PA103_1.0	PA103	PRJNA232082	Scaffold	6.71131	262	6194	362	17.1105	298	5.52166	clinical	51	1	0	0	88	274	0	0	0.243094	0.756906	0
GCF_000611995.2_PA99_1.0	PA99	PRJNA232081	Scaffold	6.33423	132	5810	203	28.6207	463	3.37602	clinical	8	1	1	0	46	156	0.00492611	0	0.226601	0.768473	0.00492611
GCF_000626655.2_ASM62665v2	PA96	PRJNA237015	Chromosome	6.94493	2	6468	116	55.7586	1129	1.76185		7	1	1	0	19	96	0.00862069	0	0.163793	0.827586	0.00862069
GCF_000629025.1_Pseu_aeru_BWH036_V1	BWH036	PRJNA234700	Scaffold	6.73411	64	6333	111	57.054	845	1.72253	clinical	34	1	0	0	26	85	0	0	0.234234	0.765766	0
GCF_000629045.1_Pseu_aeru_BWH035_V1	BWH035	PRJNA234699	Scaffold	6.968	82	6505	156	41.6987	959	2.34199	clinical	3	1	0	1	30	125	0	0.00641026	0.192308	0.801282	0.00641026
GCF_000629065.1_Pseu_aeru_BWH033_V1	BWH033	PRJNA234697	Scaffold	6.72353	82	6220	141	44.1135	244	2.21663	clinical	85	1	0	0	31	110	0	0	0.219858	0.780142	0
GCF_000629085.1_Pseu_aeru_BWH032_V1	BWH032	PRJNA234696	Scaffold	6.56497	57	6053	111	54.5315	260	1.80078	clinical	34	1	0	0	28	83	0	0	0.252252	0.747748	0
GCF_000629105.1_Pseu_aeru_BWH031_V1	BWH031	PRJNA234695	Scaffold	6.73653	69	6281	128	49.0703	845	1.99719	clinical	34	1	0	1	30	97	0	0.0078125	0.234375	0.757812	0.0078125
GCF_000629125.1_Pseu_aeru_BWH030_V1	BWH030	PRJNA234694	Scaffold	6.45142	64	5949	111	53.5946	235	1.83168	clinical	192	1	0	0	22	89	0	0	0.198198	0.801802	0
GCF_000629145.1_Pseu_aeru_BWH029_V1	BWH029	PRJNA234693	Scaffold	6.22847	50	5718	104	54.9808	901	1.78633	clinical	1	1	0	2	23	79	0	0.0192308	0.221154	0.759615	0.0192308
GCF_000629165.1_Pseu_aeru_3581_V1	3581	PRJNA234692	Scaffold	6.91136	77	6504	151	43.0729		2.26897	clinical		1	0	0	37	114	0	0	0.245033	0.754967	0
GCF_000629185.1_Pseu_aeru_3580_V1	3580	PRJNA234691	Scaffold	6.91877	72	6521	145	44.9724		2.17522	clinical		1	1	2	26	116	0.00689655	0.0137931	0.17931	0.8	0.0206897
GCF_000629205.1_Pseu_aeru_3579_V1	3579	PRJNA234690	Scaffold	6.73015	97	6321	146	43.2945		2.25762	clinical		1	0	0	24	122	0	0	0.164384	0.835616	0
GCF_000629225.1_Pseu_aeru_3578_V1	3578	PRJNA234689	Scaffold	6.7366	112	6322	167	37.8563		2.57359	clinical		1	0	0	36	131	0	0	0.215569	0.784431	0
GCF_000629245.1_Pseu_aeru_3577_V1	3577	PRJNA234688	Scaffold	6.42485	57	5979	105	56.9429		1.72584	clinical		1	0	0	22	83	0	0	0.209524	0.790476	0
GCF_000629265.1_Pseu_aeru_3576_V1	3576	PRJNA234687	Scaffold	6.70664	87	6284	147	42.7483		2.2858	clinical		1	0	0	33	114	0	0	0.22449	0.77551	0
GCF_000629285.1_Pseu_aeru_3575_V1	3575	PRJNA234686	Scaffold	6.80362	76	6300	129	48.8372		2.00653	clinical		1	0	0	41	88	0	0	0.317829	0.682171	0
GCF_000629305.1_Pseu_aeru_3574_V1	3574	PRJNA234685	Scaffold	6.43988	103	5985	143	41.8531		2.33355	clinical		1	1	1	26	115	0.00699301	0.00699301	0.181818	0.804196	0.013986
GCF_000629325.1_Pseu_aeru_3573_V1	3573	PRJNA234684	Scaffold	6.26993	74	5770	111	51.982		1.88743	clinical		1	2	1	20	88	0.018018	0.00900901	0.18018	0.792793	0.027027
GCF_000629345.1_Pseu_aeru_PAO1-GFP_V1	PAO1-GFP	PRJNA227545	Scaffold	6.28071	6	5781	63	91.7619	549	1.07803	clinical	31	1	0	0	8	55	0	0	0.126984	0.873016	0
GCF_000629365.1_Pseu_aeru_PS75_V1	PS75	PRJNA227544	Scaffold	6.34006	7	5866	64	91.6562	2728	1.07926	clinical	1	1	1	0	11	52	0.015625	0	0.171875	0.8125	0.015625
GCF_000629385.1_Pseu_aeru_BWH060_V1	BWH060	PRJNA227543	Scaffold	6.78545	6	6200	146	42.4657	298	2.30066	clinical	51	1	1	1	25	119	0.00684931	0.00684931	0.171233	0.815068	0.0136986
GCF_000629405.1_Pseu_aeru_BWH059_V1	BWH059	PRJNA227542	Scaffold	6.68255	10	6231	86	72.4535	395	1.36141	clinical	85	1	0	0	10	76	0	0	0.116279	0.883721	0
GCF_000629425.1_Pseu_aeru_BWH058_V1	BWH058	PRJNA227541	Scaffold	6.69888	5	6173	84	73.4881	253	1.3425	clinical	186	1	0	0	12	72	0	0	0.142857	0.857143	0
GCF_000629445.1_Pseu_aeru_BWH057_V1	BWH057	PRJNA227540	Scaffold	6.92495	14	6392	120	53.2667	412	1.84275	clinical	3	1	0	0	27	93	0	0	0.225	0.775	0
GCF_000629465.1_Pseu_aeru_BWH056_V1	BWH056	PRJNA227539	Scaffold	6.92639	17	6402	128	50.0156	412	1.96018	clinical	3	1	0	0	30	98	0	0	0.234375	0.765625	0
GCF_000629485.1_Pseu_aeru_BWH055_V1	BWH055	PRJNA227538	Scaffold	6.44276	4	5897	100	58.97	1800	1.6675	clinical	3	1	0	0	26	74	0	0	0.26	0.74	0
GCF_000629505.1_Pseu_aeru_BWH054_V1	BWH054	PRJNA227537	Scaffold	7.21885	14	6604	192	34.3958	830	2.82519	clinical	2	1	2	2	39	149	0.0104167	0.0104167	0.203125	0.776042	0.0208333
GCF_000629525.1_Pseu_aeru_BWH053_V1	BWH053	PRJNA227536	Scaffold	6.85505	13	6344	142	44.6761	298	2.18933	clinical	51	1	0	0	30	112	0	0	0.211268	0.788732	0
GCF_000629545.1_Pseu_aeru_BWH052_V1	BWH052	PRJNA227535	Scaffold	6.83079	9	6346	101	62.8317	390	1.56662	clinical	31	1	0	0	20	81	0	0	0.19802	0.80198	0
GCF_000629565.1_Pseu_aeru_BWH051_V1	BWH051	PRJNA227534	Scaffold	6.73403	13	6263	86	72.8256	845	1.35454	clinical	34	1	0	0	20	66	0	0	0.232558	0.767442	0
GCF_000629585.1_Pseu_aeru_BWH050_V1	BWH050	PRJNA227533	Scaffold	6.56682	9	6090	92	66.1957	313	1.48819	clinical	25	1	1	0	13	78	0.0108696	0	0.141304	0.847826	0.0108696
GCF_000629605.1_Pseu_aeru_BWH049_V1	BWH049	PRJNA227532	Scaffold	6.61867	11	6110	94	65	1076	1.51515	clinical	10	1	0	0	16	78	0	0	0.170213	0.829787	0
GCF_000632755.1_PseOti1.0	GCF_000632755	PRJNA241481	Scaffold	6.29689	69	5860	112	52.3214		1.87542			1	1	0	29	82	0.00892857	0	0.258929	0.732143	0.00892857
GCF_000633495.1_ASM63349v1	H1l	PRJNA226205	Contig	6.39883	40	5966	78	76.4872	508	1.29054		6	1	0	0	14	64	0	0	0.179487	0.820513	0
GCF_000647595.2_PseAer148_2.0	148	PRJNA205831	Contig	6.6437	126	6109	206	29.6553		3.26207			1	1	0	66	139	0.00485437	0	0.320388	0.674757	0.00485437
GCF_000647615.1_PseAerID4365_1.0	ID4365	PRJNA205869	Contig	6.77663	172	6232	234	26.6325	560	3.61893		26	1	3	3	60	168	0.0128205	0.0128205	0.25641	0.717949	0.025641
GCF_000647635.1_PseAerIGB83_1.0	IGB83	PRJNA205870	Contig	6.48065	249	6068	239	25.3891	183	3.78944		1	1	1	6	60	172	0.0041841	0.0251046	0.251046	0.719665	0.0292887
GCF_000647655.1_PseAerM10_1.0	M10	PRJNA205871	Contig	6.01866	529	5424	494	10.9798	549	8.34741		31	1	4	2	122	366	0.00809717	0.00404858	0.246964	0.740891	0.0121457
GCF_000647935.2_ASM64793v3	RB	PRJDB1483	Scaffold	6.20054	78	5736	112	51.2143	564	1.91518		6	1	0	0	32	80	0	0	0.285714	0.714286	0
GCF_000685845.1_ASM68584v1	NCAIM B.001380	PRJNA195719	Contig	6.98536	15	6406	236	27.1441	155	3.55315		60	1	1	3	21	211	0.00423729	0.0127119	0.0889831	0.894068	0.0169492
GCF_000689435.1_Contig	MH38	PRJEB3405	Contig	6.88997	141	6342	256	24.7734	111	3.87996		232	1	0	0	60	196	0	0	0.234375	0.765625	0
GCF_000698765.1_PUPa3_1.0	PUPa3	PRJNA244503	Contig	6.3415	138	5863	147	39.8843	241	2.44592		7	1	0	0	41	106	0	0	0.278912	0.721088	0
GCF_000705155.1_RH_utaHolly_2	C1913C, isolate C1913C	PRJNA232482	Contig	6.82724	22	5935	509	11.6601	782	7.89882		10	3	2	8	39	460	0.00392927	0.0157171	0.0766208	0.903733	0.0196464
GCF_000705175.1_RH_uta_asm_1-2773	C2773C	PRJNA232482	Contig	6.71772	200	6005	470	12.7766	385	7.25869	clinical	7	3	1	6	80	383	0.00212766	0.012766	0.170213	0.814894	0.0148936
GCF_000705215.1_RH_utaHolly_4	C2159M, isolate C2159M	PRJNA232482	Contig	6.38229	12	5575	402	13.8682	192	6.72578		5	3	0	1	31	370	0	0.00248756	0.0771144	0.920398	0.00248756
GCF_000709285.1_ASM70928v1	JMM	PRJNA245482	Contig	6.22209	52	5599	234	23.9274		4.01166			1	113	3	27	91	0.482906	0.0128205	0.115385	0.388889	0.495726
GCF_000710625.1_MRSN18971scaf	MRSN18971	PRJNA240151	Scaffold	6.39154	18	5888	80	73.6	192	1.34048	clinical	5	1	0	0	12	68	0	0	0.15	0.85	0
GCF_000714515.1_ASM71451v1	PAO1H2O	PRJNA83447	Chromosome	6.2644	1	5494	265	20.7321	155	4.60149		60	1	31	4	34	196	0.116981	0.0150943	0.128302	0.739623	0.132075
GCF_000737795.1_PA_ST235_v.05	PA_ST235	PRJNA237739	Contig	6.92955	123	6521	174	37.477	235	2.59895	clinical	192	1	0	0	35	139	0	0	0.201149	0.798851	0
GCF_000743405.1_PAG	PAG	PRJNA244576	Scaffold	6.82028	1	6356	88	72.2273	155	1.36561		60	1	0	0	13	75	0	0	0.147727	0.852273	0
GCF_000750905.1_PSE305	PSE305	PRJEB5488	Chromosome	6.76245	1	6203	222	27.9414	244	3.45525		85	1	1	3	54	164	0.0045045	0.0135135	0.243243	0.738739	0.018018
GCF_000751715.1_HGAP_corrected	assembly GCF_000751715.1	PRJEB6517	Contig	7.26706	4	6806	164	41.5	395	2.35294		85	1	4	6	22	132	0.0243902	0.0365854	0.134146	0.804878	0.0609756
GCF_000756575.1_ASM75657v1	ATCC 33988	PRJNA255994	Contig	6.41075	224	5904	271	21.786	1232	4.38866		1	1	0	0	78	193	0	0	0.287823	0.712177	0
GCF_000760495.1_ASM76049v2	P7-L633/96	PRJNA243999	Contig	6.41171	72	6063	194	31.2526	316	3.10053	clinical	32	1	0	0	45	149	0	0	0.231959	0.768041	0
GCF_000760505.1_ASM76050v2	P2-L230/95	PRJNA243996	Contig	6.31175	110	5909	230	25.6913		3.74654	clinical		1	1	0	56	173	0.00434783	0	0.243478	0.752174	0.00434783
GCF_000763245.2_ASM76324v2	CCBH4851	PRJNA257157	Complete	6.83426	1	6581	143	46.021	277	2.12671	clinical	48	1	0	0	20	123	0	0	0.13986	0.86014	0
GCF_000783275.1_ASM78327v1	PDR	PRJNA259996	Scaffold	6.98066	227	6423	381	16.8583		5.59965	clinical		1	3	0	93	285	0.00787402	0	0.244094	0.748031	0.00787402
GCF_000786485.1_PAWS394	WS394	PRJEB3996	Contig	6.75436	198	6321	245	25.8	235	3.73134		192	1	0	1	61	183	0	0.00408163	0.24898	0.746939	0.00408163
GCF_000786565.1_ASM78656v1	PS3	PRJNA260776	Contig	6.79955	165	6282	226	27.7965	926	3.47265	clinical	5	1	0	2	55	169	0	0.00884956	0.243363	0.747788	0.00884956
GCF_000789485.1_AZPAE15049	AZPAE15049	PRJNA264310	Scaffold	6.25989	101	5741	177	32.435	569	2.99088		7	390	1	0	56	120	0.00564972	0	0.316384	0.677966	0.00564972
GCF_000789495.1_AZPAE15035	AZPAE15035	PRJNA264310	Scaffold	6.67305	95	6123	195	31.4	560	3.08642		26	390	3	0	63	129	0.0153846	0	0.323077	0.661538	0.0153846
GCF_000789525.1_AZPAE14909	AZPAE14909	PRJNA264310	Scaffold	7.05693	126	6635	197	33.6802	175	2.88349		56	390	0	0	50	147	0	0	0.253807	0.746193	0
GCF_000789535.1_AZPAE14929	AZPAE14929	PRJNA264310	Scaffold	6.75074	91	6215	153	40.6209	233	2.40264		48	390	1	0	35	117	0.00653595	0	0.228758	0.764706	0.00653595
GCF_000789545.1_AZPAE14918	AZPAE14918	PRJNA264310	Scaffold	6.31832	76	5839	117	49.906	2718	1.96441		1	390	1	1	44	71	0.00854701	0.00854701	0.376068	0.606838	0.017094
GCF_000789555.1_AZPAE14840	AZPAE14840	PRJNA264310	Scaffold	7.04924	76	6613	153	43.2222	1960	2.26131		1	390	1	1	27	124	0.00653595	0.00653595	0.176471	0.810458	0.0130719
GCF_000789605.1_AZPAE14841	AZPAE14841	PRJNA264310	Scaffold	6.8452	90	6321	183	34.541	244	2.81365		85	390	3	3	56	121	0.0163934	0.0163934	0.306011	0.661202	0.0327869
GCF_000789625.1_AZPAE14842	AZPAE14842	PRJNA264310	Scaffold	6.88941	80	6401	151	42.3907	235	2.30464		192	390	0	0	38	113	0	0	0.251656	0.748344	0
GCF_000789635.1_AZPAE14843	AZPAE14843	PRJNA264310	Scaffold	6.73748	125	6229	222	28.0586	235	3.44133		192	390	5	0	58	159	0.0225225	0	0.261261	0.716216	0.0225225
GCF_000789645.1_AZPAE15036	AZPAE15036	PRJNA264310	Scaffold	6.41242	77	5910	145	40.7586	406	2.39472		1	390	2	0	47	96	0.0137931	0	0.324138	0.662069	0.0137931
GCF_000789685.1_AZPAE14844	AZPAE14844	PRJNA264310	Scaffold	6.73277	108	6214	197	31.5432	27	3.07284		74	390	4	1	52	140	0.0203046	0.00507614	0.263959	0.71066	0.0253807
GCF_000789705.1_AZPAE14845	AZPAE14845	PRJNA264310	Scaffold	6.62101	198	6092	327	18.63	253	5.09425		186	390	7	1	75	244	0.0214067	0.0030581	0.229358	0.746177	0.0244648
GCF_000789725.1_AZPAE14941	AZPAE14941	PRJNA264310	Scaffold	6.88148	134	6306	292	21.5959		4.42558			390	11	9	58	214	0.0376712	0.0308219	0.19863	0.732877	0.0684932
GCF_000789745.1_AZPAE14846	AZPAE14846	PRJNA264310	Scaffold	6.81964	133	6164	383	16.094		5.85001			390	5	1	68	309	0.0130548	0.00261097	0.177546	0.806789	0.0156658
GCF_000789755.1_AZPAE14847	AZPAE14847	PRJNA264310	Scaffold	6.34556	82	5845	130	44.9615	2715	2.17573		1	390	0	1	37	92	0	0.00769231	0.284615	0.707692	0.00769231
GCF_000789785.1_AZPAE14850	AZPAE14850	PRJNA264310	Scaffold	6.72952	121	6239	188	33.1862	253	2.92516		186	390	1	0	49	138	0.00531915	0	0.260638	0.734043	0.00531915
GCF_000789805.1_AZPAE14848	AZPAE14848	PRJNA264310	Scaffold	6.25204	128	5714	232	24.6293	2625	3.90178		2	390	2	2	81	147	0.00862069	0.00862069	0.349138	0.633621	0.0172414
GCF_000789815.1_AZPAE14919	AZPAE14919	PRJNA264310	Scaffold	6.28449	154	5752	259	22.2085	369	4.30877		2	390	9	1	88	161	0.034749	0.003861	0.339768	0.621622	0.03861
GCF_000789835.1_AZPAE14851	AZPAE14851	PRJNA264310	Scaffold	6.61715	135	6119	234	26.1496	395	3.6833		85	390	2	1	71	160	0.00854701	0.0042735	0.303419	0.683761	0.0128205
GCF_000789845.1_AZPAE14852	AZPAE14852	PRJNA264310	Scaffold	6.8606	233	6381	317	20.1293	639	4.73276		4	390	7	3	100	207	0.022082	0.00946372	0.315457	0.652997	0.0315457
GCF_000789885.1_AZPAE14915	AZPAE14915	PRJNA264310	Scaffold	6.88057	122	6387	222	28.7703	267	3.35906		9	390	2	0	71	149	0.00900901	0	0.31982	0.671171	0.00900901
GCF_000789905.1_AZPAE14853	AZPAE14853	PRJNA264310	Scaffold	6.82917	122	6393	198	32.2879	277	3.0041		48	390	2	0	48	148	0.010101	0	0.242424	0.747475	0.010101
GCF_000789925.1_AZPAE14855	AZPAE14855	PRJNA264310	Scaffold	6.34201	172	5775	287	20.1219	2021	4.73441		2	390	6	0	94	187	0.0209059	0	0.327526	0.651568	0.0209059
GCF_000789935.1_AZPAE15037	AZPAE15037	PRJNA264310	Scaffold	7.20044	102	6772	184	36.8043	395	2.6452		85	390	2	0	45	137	0.0108696	0	0.244565	0.744565	0.0108696
GCF_000789965.1_AZPAE14856	AZPAE14856	PRJNA264310	Scaffold	6.33557	107	5819	166	35.0542	108	2.7736		33	390	2	0	47	117	0.0120482	0	0.283133	0.704819	0.0120482
GCF_000789975.1_AZPAE14910	AZPAE14910	PRJNA264310	Scaffold	6.25365	62	5750	127	45.2756	241	2.16097		7	390	0	0	50	77	0	0	0.393701	0.606299	0
GCF_000789995.1_AZPAE14857	AZPAE14857	PRJNA264310	Scaffold	6.86931	167	6433	279	23.0573	17	4.15673		90	390	2	0	84	193	0.00716846	0	0.301075	0.691756	0.00716846
GCF_000790025.1_AZPAE14858	AZPAE14858	PRJNA264310	Scaffold	6.66055	169	6199	274	22.6241	1284	4.23297		6	390	4	4	70	196	0.0145985	0.0145985	0.255474	0.715328	0.0291971
GCF_000790035.1_AZPAE14859	AZPAE14859	PRJNA264310	Scaffold	6.52786	122	6031	191	31.5759	640	3.06975		4	390	0	0	62	129	0	0	0.324607	0.675393	0
GCF_000790065.1_AZPAE14860	AZPAE14860	PRJNA264310	Scaffold	6.76873	93	6325	195	32.4359	308	2.9908		66	390	0	0	54	141	0	0	0.276923	0.723077	0
GCF_000790085.1_AZPAE14861	AZPAE14861	PRJNA264310	Scaffold	6.71301	110	6255	202	30.9654	132	3.12839		29	390	2	0	60	140	0.00990099	0	0.29703	0.693069	0.00990099
GCF_000790105.1_AZPAE14862	AZPAE14862	PRJNA264310	Scaffold	7.06757	167	6513	273	23.8571	621	4.02299		18	390	2	0	88	183	0.00732601	0	0.322344	0.67033	0.00732601
GCF_000790115.1_AZPAE15038	AZPAE15038	PRJNA264310	Scaffold	6.26144	81	5801	126	46.0397	116	2.12586		6	390	0	0	34	92	0	0	0.269841	0.730159	0
GCF_000790145.1_AZPAE14863	AZPAE14863	PRJNA264310	Scaffold	7.07005	210	6606	322	20.5155	357	4.64781		35	390	3	4	95	220	0.00931677	0.0124224	0.295031	0.68323	0.0217391
GCF_000790155.1_AZPAE14864	AZPAE14864	PRJNA264310	Scaffold	6.16052	84	5675	128	44.3359	16	2.20576		3	390	2	0	38	88	0.015625	0	0.296875	0.6875	0.015625
GCF_000790185.1_AZPAE14865	AZPAE14865	PRJNA264310	Scaffold	6.89496	133	6317	216	29.2454	357	3.30629		35	390	0	4	51	161	0	0.0185185	0.236111	0.74537	0.0185185
GCF_000790205.1_AZPAE14866	AZPAE14866	PRJNA264310	Scaffold	6.45295	124	5917	210	28.1762	1101	3.42745		1	390	1	1	77	131	0.00476191	0.00476191	0.366667	0.62381	0.00952381
GCF_000790215.1_AZPAE14867	AZPAE14867	PRJNA264310	Scaffold	6.78505	109	6243	235	26.566	244	3.62766		85	390	1	0	66	168	0.00425532	0	0.280851	0.714894	0.00425532
GCF_000790245.1_AZPAE14868	AZPAE14868	PRJNA264310	Scaffold	6.3907	133	5937	196	30.2908	2572	3.19583		2	390	1	1	64	130	0.00510204	0.00510204	0.326531	0.663265	0.0102041
GCF_000790265.1_AZPAE14869	AZPAE14869	PRJNA264310	Scaffold	6.79609	172	6341	246	25.7764	319	3.73463		17	390	1	0	81	164	0.00406504	0	0.329268	0.666667	0.00406504
GCF_000790285.1_AZPAE15046	AZPAE15046	PRJNA264310	Scaffold	6.34561	85	5844	136	42.9706	2238	2.27425		19	390	0	0	36	100	0	0	0.264706	0.735294	0
GCF_000790305.1_AZPAE14870	AZPAE14870	PRJNA264310	Scaffold	6.8991	112	6440	196	32.8571	298	2.95359		51	390	0	0	60	136	0	0	0.306122	0.693878	0
GCF_000790325.1_AZPAE14871	AZPAE14871	PRJNA264310	Scaffold	7.05423	222	6564	298	22.0268	885	4.34276		1	390	10	5	89	194	0.033557	0.0167785	0.298658	0.651007	0.0503356
GCF_000790345.1_AZPAE15039	AZPAE15039	PRJNA264310	Scaffold	6.69737	112	6148	208	29.5577	309	3.2725		28	390	0	0	59	149	0	0	0.283654	0.716346	0
GCF_000790355.1_AZPAE14872	AZPAE14872	PRJNA264310	Scaffold	7.25092	140	6871	267	25.7341	244	3.74054		85	390	3	2	88	174	0.011236	0.00749064	0.329588	0.651685	0.0187266
GCF_000790385.1_AZPAE14873	AZPAE14873	PRJNA264310	Scaffold	6.25922	184	5717	260	21.9885	883	4.35001		2	390	6	1	99	154	0.0230769	0.00384615	0.380769	0.592308	0.0269231
GCF_000790405.1_AZPAE14874	AZPAE14874	PRJNA264310	Scaffold	6.85035	170	6334	228	27.7807	235	3.47455		192	390	3	0	63	162	0.0131579	0	0.276316	0.710526	0.0131579
GCF_000790425.1_AZPAE14875	AZPAE14875	PRJNA264310	Scaffold	6.98074	110	6557	163	40.227	381	2.4256		41	390	0	0	51	112	0	0	0.312883	0.687117	0
GCF_000790445.1_AZPAE14876	AZPAE14876	PRJNA264310	Scaffold	6.38604	84	5844	172	33.9767	2717	2.85904		1	390	6	0	50	116	0.0348837	0	0.290698	0.674419	0.0348837
GCF_000790465.1_AZPAE15042	AZPAE15042	PRJNA264310	Scaffold	6.64051	99	6072	295	20.5831	2211	4.63327		2	390	3	0	81	211	0.0101695	0	0.274576	0.715254	0.0101695
GCF_000790485.1_AZPAE14877	AZPAE14877	PRJNA264310	Scaffold	6.30007	64	5638	303	18.6073		5.10015			390	0	2	40	261	0	0.00660066	0.132013	0.861386	0.00660066
GCF_000790505.1_AZPAE14878	AZPAE14878	PRJNA264310	Scaffold	6.95392	151	6421	228	28.1623	606	3.42909		5	390	1	0	57	170	0.00438597	0	0.25	0.745614	0.00438597
GCF_000790525.1_AZPAE14879	AZPAE14879	PRJNA264310	Scaffold	6.22673	50	5760	90	64	116	1.53846		6	390	0	0	15	75	0	0	0.166667	0.833333	0
GCF_000790545.1_AZPAE14880	AZPAE14880	PRJNA264310	Scaffold	6.86453	84	6441	130	49.5461	175	1.97839		56	390	0	0	31	99	0	0	0.238462	0.761538	0
GCF_000790565.1_AZPAE14881	AZPAE14881	PRJNA264310	Scaffold	6.70324	370	6259	375	16.6907	175	5.6527		56	390	0	0	111	264	0	0	0.296	0.704	0
GCF_000790585.1_AZPAE15024	AZPAE15024	PRJNA264310	Scaffold	6.77648	101	6277	187	33.5668	253	2.89295		186	390	0	0	57	130	0	0	0.304813	0.695187	0
GCF_000790605.1_AZPAE14882	AZPAE14882	PRJNA264310	Scaffold	6.45564	73	5994	121	49.5372	865	1.97874		2	390	1	0	32	88	0.00826446	0	0.264463	0.727273	0.00826446
GCF_000790625.1_AZPAE15053	AZPAE15053	PRJNA264310	Scaffold	6.52236	87	6061	140	43.2929	699	2.2577		6	390	0	0	40	100	0	0	0.285714	0.714286	0
GCF_000790645.1_AZPAE14883	AZPAE14883	PRJNA264310	Scaffold	6.30939	161	5707	284	20.0951	701	4.74044		2	390	6	1	92	185	0.0211268	0.00352113	0.323944	0.651408	0.0246479
GCF_000790655.1_AZPAE14884	AZPAE14884	PRJNA264310	Scaffold	6.43437	44	5946	89	66.809	1184	1.47473		1	390	0	0	21	68	0	0	0.235955	0.764045	0
GCF_000790685.1_AZPAE14885	AZPAE14885	PRJNA264310	Scaffold	6.40604	174	5876	266	22.0902	3119	4.33084		2	390	6	1	81	178	0.0225564	0.0037594	0.304511	0.669173	0.0263158
GCF_000790705.1_AZPAE14886	AZPAE14886	PRJNA264310	Scaffold	7.05781	135	6547	245	26.7224	111	3.60718		232	390	0	0	65	180	0	0	0.265306	0.734694	0
GCF_000790725.1_AZPAE14887	AZPAE14887	PRJNA264310	Scaffold	6.90357	114	6388	170	37.5765	235	2.59225		192	390	0	0	39	131	0	0	0.229412	0.770588	0
GCF_000790735.1_AZPAE15041	AZPAE15041	PRJNA264310	Scaffold	6.73963	191	6216	254	24.4724	2725	3.92581		1	390	2	2	60	190	0.00787402	0.00787402	0.23622	0.748031	0.015748
GCF_000790765.1_AZPAE15043	AZPAE15043	PRJNA264310	Scaffold	6.97897	109	6444	228	28.2632	446	3.41727		47	390	0	0	67	161	0	0	0.29386	0.70614	0
GCF_000790785.1_AZPAE14888	AZPAE14888	PRJNA264310	Scaffold	6.68056	101	6152	167	36.8383	606	2.64282		5	390	0	0	45	122	0	0	0.269461	0.730539	0
GCF_000790805.1_AZPAE14889	AZPAE14889	PRJNA264310	Scaffold	6.47947	85	5967	150	39.78	773	2.45218		9	390	2	1	41	106	0.0133333	0.00666667	0.273333	0.706667	0.02
GCF_000790825.1_AZPAE14890	AZPAE14890	PRJNA264310	Scaffold	7.01604	112	6616	189	35.0053	175	2.77737		56	390	1	0	61	127	0.005291	0	0.322751	0.671958	0.005291
GCF_000790835.1_AZPAE15047	AZPAE15047	PRJNA264310	Scaffold	6.89828	123	6431	209	30.7703	298	3.14759		51	390	0	1	62	146	0	0.00478469	0.296651	0.698565	0.00478469
GCF_000790865.1_AZPAE14891	AZPAE14891	PRJNA264310	Scaffold	6.44745	66	5989	99	60.495	262	1.62615		15	390	0	1	24	74	0	0.010101	0.242424	0.747475	0.010101
GCF_000790885.1_AZPAE14892	AZPAE14892	PRJNA264310	Scaffold	6.60915	124	6103	231	26.4199	313	3.64698		25	390	5	1	68	157	0.021645	0.004329	0.294372	0.679654	0.025974
GCF_000790905.1_AZPAE14893	AZPAE14893	PRJNA264310	Scaffold	6.7696	184	6272	319	19.6614	395	4.83993		85	390	1	0	84	234	0.0031348	0	0.263323	0.733542	0.0031348
GCF_000790915.1_AZPAE15040	AZPAE15040	PRJNA264310	Scaffold	6.60122	117	6104	196	31.1429	274	3.11111		245	390	2	1	56	137	0.0102041	0.00510204	0.285714	0.69898	0.0153061
GCF_000790935.1_AZPAE14894	AZPAE14894	PRJNA264310	Scaffold	7.00375	134	6553	215	30.4791	308	3.17671		66	390	3	0	56	156	0.0139535	0	0.260465	0.725581	0.0139535
GCF_000790965.1_AZPAE14895	AZPAE14895	PRJNA264310	Scaffold	6.33082	70	5863	138	42.4855	968	2.29962		1	390	1	1	36	100	0.00724638	0.00724638	0.26087	0.724638	0.0144928
GCF_000790985.1_AZPAE15045	AZPAE15045	PRJNA264310	Scaffold	6.70303	76	6167	154	40.0455	253	2.43632		186	390	0	0	37	117	0	0	0.24026	0.75974	0
GCF_000791005.1_AZPAE15025	AZPAE15025	PRJNA264310	Scaffold	6.72695	77	6233	142	43.8944	253	2.22745		186	390	0	1	41	100	0	0.00704225	0.288732	0.704225	0.00704225
GCF_000791025.1_AZPAE14897	AZPAE14897	PRJNA264310	Scaffold	6.44815	171	5950	254	23.4252	1684	4.09413		2	390	6	0	83	165	0.023622	0	0.326772	0.649606	0.023622
GCF_000791035.1_AZPAE14898	AZPAE14898	PRJNA264310	Scaffold	6.57769	134	6068	208	29.1731	253	3.31421		186	390	5	0	78	125	0.0240385	0	0.375	0.600962	0.0240385
GCF_000791065.1_AZPAE14899	AZPAE14899	PRJNA264310	Scaffold	6.47062	154	5936	261	22.7433		4.21172			390	4	0	77	180	0.0153257	0	0.295019	0.689655	0.0153257
GCF_000791085.1_AZPAE14900	AZPAE14900	PRJNA264310	Scaffold	6.8519	168	6259	275	22.76		4.20875			390	2	0	76	197	0.00727273	0	0.276364	0.716364	0.00727273
GCF_000791105.1_AZPAE14901	AZPAE14901	PRJNA264310	Scaffold	6.88145	192	6283	362	17.3563		5.44771			390	14	5	85	258	0.038674	0.0138122	0.234807	0.712707	0.0524862
GCF_000791125.1_AZPAE14902	AZPAE14902	PRJNA264310	Scaffold	6.88693	98	6380	167	38.2036	235	2.55079		192	390	1	0	43	123	0.00598802	0	0.257485	0.736527	0.00598802
GCF_000791145.1_AZPAE14903	AZPAE14903	PRJNA264310	Scaffold	6.84603	208	6276	295	21.2746	1721	4.48942		2	390	6	11	90	188	0.020339	0.0372881	0.305085	0.637288	0.0576271
GCF_000791155.1_AZPAE14904	AZPAE14904	PRJNA264310	Scaffold	6.93785	168	6445	288	22.3785	244	4.27744		85	390	4	1	84	199	0.0138889	0.00347222	0.291667	0.690972	0.0173611
GCF_000791185.1_AZPAE14922	AZPAE14922	PRJNA264310	Scaffold	6.83908	138	6346	221	28.7149	233	3.36531		48	390	2	0	55	164	0.00904977	0	0.248869	0.742081	0.00904977
GCF_000791205.1_AZPAE14923	AZPAE14923	PRJNA264310	Scaffold	6.72471	104	6249	179	34.9106	277	2.78469		48	390	1	0	52	126	0.00558659	0	0.290503	0.703911	0.00558659
GCF_000791225.1_AZPAE14924	AZPAE14924	PRJNA264310	Scaffold	7.0423	119	6524	205	31.8244	155	3.04652		60	390	2	0	59	144	0.0097561	0	0.287805	0.702439	0.0097561
GCF_000791235.1_AZPAE15027	AZPAE15027	PRJNA264310	Scaffold	6.43829	70	5994	130	46.1077	1086	2.1228		1	390	0	1	43	86	0	0.00769231	0.330769	0.661538	0.00769231
GCF_000791265.1_AZPAE14925	AZPAE14925	PRJNA264310	Scaffold	6.46275	79	5974	140	42.6714	1800	2.28983		3	390	0	0	37	103	0	0	0.264286	0.735714	0
GCF_000791275.1_AZPAE14926	AZPAE14926	PRJNA264310	Scaffold	6.88632	77	6450	161	40.0621	274	2.43534		245	390	1	1	43	116	0.00621118	0.00621118	0.267081	0.720497	0.0124224
GCF_000791305.1_AZPAE14927	AZPAE14927	PRJNA264310	Scaffold	6.88537	105	6402	185	34.6054	267	2.80856		9	390	0	0	53	132	0	0	0.286486	0.713514	0
GCF_000791325.1_AZPAE14928	AZPAE14928	PRJNA264310	Scaffold	6.25788	48	5813	89	65.3146	1605	1.50796		3	390	0	0	26	63	0	0	0.292135	0.707865	0
GCF_000791345.1_AZPAE14943	AZPAE14943	PRJNA264310	Scaffold	6.25053	85	5736	141	40.6808	1743	2.39918		2	390	1	3	38	99	0.0070922	0.0212766	0.269504	0.702128	0.0283688
GCF_000791365.1_AZPAE15026	AZPAE15026	PRJNA264310	Scaffold	6.3582	62	5900	116	50.8621	2724	1.92819		1	390	0	0	29	87	0	0	0.25	0.75	0
GCF_000791385.1_AZPAE15054	AZPAE15054	PRJNA264310	Scaffold	6.64713	101	6247	180	34.7056	298	2.80068		51	390	0	0	49	131	0	0	0.272222	0.727778	0
GCF_000791405.1_AZPAE14945	AZPAE14945	PRJNA264310	Scaffold	6.86695	73	6332	149	42.4966	179	2.29903		74	390	0	0	34	115	0	0	0.228188	0.771812	0
GCF_000791425.1_AZPAE14944	AZPAE14944	PRJNA264310	Scaffold	6.82426	90	6367	178	35.7697	17	2.71963		90	390	0	0	45	133	0	0	0.252809	0.747191	0
GCF_000791445.1_AZPAE14946	AZPAE14946	PRJNA264310	Scaffold	6.59264	100	6105	178	34.2978	27	2.83304		74	390	1	0	47	130	0.00561798	0	0.264045	0.730337	0.00561798
GCF_000791465.1_AZPAE15052	AZPAE15052	PRJNA264310	Scaffold	6.33962	95	5779	199	29.0402	2726	3.32887		1	390	3	0	58	138	0.0150754	0	0.291457	0.693467	0.0150754
GCF_000791485.1_AZPAE14948	AZPAE14948	PRJNA264310	Scaffold	6.82876	147	6283	247	25.4372	253	3.78254		186	390	4	2	72	169	0.0161943	0.00809717	0.291498	0.684211	0.0242915
GCF_000791495.1_AZPAE14949	AZPAE14949	PRJNA264310	Scaffold	6.89953	77	6391	144	44.3819	235	2.20352		192	390	0	0	33	111	0	0	0.229167	0.770833	0
GCF_000791525.1_AZPAE14950	AZPAE14950	PRJNA264310	Scaffold	6.3328	149	5780	289	20	17	4.7619		90	390	14	0	79	196	0.0484429	0	0.273356	0.678201	0.0484429
GCF_000791545.1_AZPAE14951	AZPAE14951	PRJNA264310	Scaffold	6.87602	141	6380	240	26.5833	621	3.62538		18	390	1	0	70	169	0.00416667	0	0.291667	0.704167	0.00416667
GCF_000791565.1_AZPAE15032	AZPAE15032	PRJNA264310	Scaffold	6.48457	65	6060	131	46.2595	360	2.11597		5	390	0	0	32	99	0	0	0.244275	0.755725	0
GCF_001028745.1_RN21	isolate RN21	PRJNA264310	Scaffold	6.36519	117	6589	257	25.6381	395	3.75402		85	390	2	0	42	213	0.0077821	0	0.163424	0.828794	0.0077821
GCF_000791585.1_AZPAE14952	AZPAE14952	PRJNA264310	Scaffold	6.80906	115	5831	195	29.9026	2069	3.23598		2	390	2	0	53	140	0.0102564	0	0.271795	0.717949	0.0102564
GCF_000791605.1_AZPAE14953	AZPAE14953	PRJNA264310	Scaffold	6.3682	71	6254	180	34.7444	179	2.79764		74	390	1	0	45	134	0.00555556	0	0.25	0.744444	0.00555556
GCF_000791625.1_AZPAE14954	AZPAE14954	PRJNA264310	Scaffold	6.37559	69	5919	114	51.9211	285	1.88961		2	390	2	0	28	84	0.0175439	0	0.245614	0.736842	0.0175439
GCF_000791635.1_AZPAE14955	AZPAE14955	PRJNA264310	Scaffold	6.90129	153	5883	107	54.9813	260	1.78631		34	390	0	1	29	77	0	0.00934579	0.271028	0.719626	0.00934579
GCF_000791665.1_AZPAE15050	AZPAE15050	PRJNA264310	Scaffold	7.11011	455	6421	252	25.4802	360	3.77641		5	390	1	1	83	167	0.00396825	0.00396825	0.329365	0.662698	0.00793651
GCF_000791685.1_AZPAE14956	AZPAE14956	PRJNA264310	Scaffold	6.62121	115	6657	589	11.3022	270	8.12862		6	390	4	1	162	422	0.00679117	0.00169779	0.275042	0.716469	0.00848896
GCF_000791705.1_AZPAE14957	AZPAE14957	PRJNA264310	Scaffold	7.13039	132	6105	271	22.5277	2410	4.25031		2	390	3	1	73	194	0.0110701	0.00369004	0.269373	0.715867	0.0147601
GCF_000791725.1_AZPAE14958	AZPAE14958	PRJNA264310	Scaffold	6.74368	90	6670	239	27.9079	244	3.45926		85	390	0	0	67	172	0	0	0.280335	0.719665	0
GCF_000791735.1_AZPAE14959	AZPAE14959	PRJNA264310	Scaffold	6.37067	81	6279	139	45.1727	773	2.16578		9	390	1	0	33	105	0.00719425	0	0.23741	0.755396	0.00719425
GCF_000791765.1_AZPAE14960	AZPAE14960	PRJNA264310	Scaffold	6.4413	81	5828	155	37.6	2720	2.59067		1	390	3	0	40	112	0.0193548	0	0.258065	0.722581	0.0193548
GCF_000791785.1_AZPAE14961	AZPAE14961	PRJNA264310	Scaffold	6.96311	105	5978	134	44.6119	500	2.19241		6	390	2	0	27	105	0.0149254	0	0.201493	0.783582	0.0149254
GCF_000791805.1_AZPAE14962	AZPAE14962	PRJNA264310	Scaffold	6.38043	50	6519	177	36.8305	532	2.64337		16	390	0	0	45	132	0	0	0.254237	0.745763	0
GCF_000791825.1_AZPAE14963	AZPAE14963	PRJNA264310	Scaffold	7.03958	86	5889	110	53.5364	1090	1.83364		2	390	0	0	31	79	0	0	0.281818	0.718182	0
GCF_000791835.1_AZPAE14964	AZPAE14964	PRJNA264310	Scaffold	6.89472	93	6669	176	37.892		2.57122			390	0	0	42	134	0	0	0.238636	0.761364	0
GCF_000791855.1_AZPAE15031	AZPAE15031	PRJNA264310	Scaffold	6.56769	140	6452	189	34.1376	395	2.84596		85	390	1	0	43	145	0.005291	0	0.227513	0.767196	0.005291
GCF_000791885.1_AZPAE14967	AZPAE14967	PRJNA264310	Scaffold	7.04252	87	6061	218	27.8027	2721	3.47189		1	390	1	5	60	152	0.00458716	0.0229358	0.275229	0.697248	0.0275229
GCF_000791905.1_AZPAE14965	AZPAE14965	PRJNA264310	Scaffold	6.89722	123	6657	185	35.9838		2.70389			390	0	0	49	136	0	0	0.264865	0.735135	0
GCF_000791915.1_AZPAE14968	AZPAE14968	PRJNA264310	Scaffold	6.83224	179	6365	195	32.641	235	2.97256		192	390	1	0	54	140	0.00512821	0	0.276923	0.717949	0.00512821
GCF_000791945.1_AZPAE14969	AZPAE14969	PRJNA264310	Scaffold	6.92046	108	6387	297	21.5051	308	4.44345		66	390	4	0	77	216	0.013468	0	0.259259	0.727273	0.013468
GCF_000791965.1_AZPAE14970	AZPAE14970	PRJNA264310	Scaffold	6.60863	94	6522	193	33.7927	308	2.87416		66	390	2	0	57	134	0.0103627	0	0.295337	0.694301	0.0103627
GCF_000791985.1_AZPAE15030	AZPAE15030	PRJNA264310	Scaffold	6.2039	185	6068	188	32.2766	245	3.00512		17	390	0	0	56	132	0	0	0.297872	0.702128	0
GCF_000792005.1_AZPAE14971	AZPAE14971	PRJNA264310	Scaffold	6.39992	150	5657	267	21.1873	274	4.50709		245	390	10	0	81	176	0.0374532	0	0.303371	0.659176	0.0374532
GCF_000792025.1_AZPAE14972	AZPAE14972	PRJNA264310	Scaffold	6.55561	123	5837	286	20.4091	1567	4.67091		4	390	9	1	77	199	0.0314685	0.0034965	0.269231	0.695804	0.034965
GCF_000792045.1_AZPAE15044	AZPAE15044	PRJNA264310	Scaffold	7.18356	141	6053	185	32.7189	1320	2.96569		3	390	4	0	53	128	0.0216216	0	0.286486	0.691892	0.0216216
GCF_000792065.1_AZPAE14973	AZPAE14973	PRJNA264310	Scaffold	7.08593	190	6760	237	28.5232	395	3.38717		85	390	2	0	65	170	0.00843882	0	0.274262	0.7173	0.00843882
GCF_000792085.1_AZPAE14974	AZPAE14974	PRJNA264310	Scaffold	6.36975	143	6537	280	23.3464	155	4.10738		60	390	3	2	79	196	0.0107143	0.00714286	0.282143	0.7	0.0178571
GCF_000792095.1_AZPAE14975	AZPAE14975	PRJNA264310	Scaffold	6.63162	104	5831	237	24.6034	879	3.90574		2	390	2	0	79	156	0.00843882	0	0.333333	0.658228	0.00843882
GCF_000792115.1_AZPAE14976	AZPAE14976	PRJNA264310	Scaffold	6.86092	89	6099	189	32.2698	1295	3.00573		2	390	1	1	65	122	0.005291	0.005291	0.343915	0.645503	0.010582
GCF_000792145.1_AZPAE15029	AZPAE15029	PRJNA264310	Scaffold	6.33614	109	6378	150	42.52	233	2.29779		48	390	1	0	33	116	0.00666667	0	0.22	0.773333	0.00666667
GCF_000792155.1_AZPAE14977	AZPAE14977	PRJNA264310	Scaffold	7.13048	132	5817	175	33.24	1437	2.92056		1	390	8	0	59	108	0.0457143	0	0.337143	0.617143	0.0457143
GCF_000792165.1_AZPAE14978	AZPAE14978	PRJNA264310	Scaffold	6.7513	125	6670	239	27.9079	244	3.45926		85	390	0	0	68	171	0	0	0.284519	0.715481	0
GCF_000792205.1_AZPAE14979	AZPAE14979	PRJNA264310	Scaffold	6.76832	83	6238	197	31.665	235	3.06138		192	390	0	1	54	142	0	0.00507614	0.274112	0.720812	0.00507614
GCF_000792225.1_AZPAE14980	AZPAE14980	PRJNA264310	Scaffold	6.27654	91	6278	153	41.0327	27	2.3791		74	390	0	0	38	115	0	0	0.248366	0.751634	0
GCF_000792245.1_AZPAE14981	AZPAE14981	PRJNA264310	Scaffold	6.83455	141	5770	162	35.6173	274	2.73095		245	390	3	1	54	104	0.0185185	0.00617284	0.333333	0.641975	0.0246914
GCF_000792265.1_AZPAE15028	AZPAE15028	PRJNA264310	Scaffold	6.45569	119	6223	239	26.0377	463	3.69855		8	390	6	0	58	175	0.0251046	0	0.242678	0.732218	0.0251046
GCF_000792285.1_AZPAE14982	AZPAE14982	PRJNA264310	Scaffold	7.08265	96	5915	218	27.133	1420	3.55454		1	390	7	1	63	147	0.0321101	0.00458716	0.288991	0.674312	0.0366972
GCF_000792305.1_AZPAE14983	AZPAE14983	PRJNA264310	Scaffold	6.80911	84	6589	199	33.1106	111	2.93164		232	390	0	0	48	151	0	0	0.241206	0.758794	0
GCF_000792325.1_AZPAE14984	AZPAE14984	PRJNA264310	Scaffold	6.78134	115	6298	145	43.4345	233	2.2505		48	390	3	1	39	102	0.0206897	0.00689655	0.268966	0.703448	0.0275862
GCF_000792345.1_AZPAE14985	AZPAE14985	PRJNA264310	Scaffold	6.47151	90	6316	206	30.6602	1076	3.15854		10	390	2	2	59	143	0.00970874	0.00970874	0.286408	0.694175	0.0194175
GCF_000792365.1_AZPAE14986	AZPAE14986	PRJNA264310	Scaffold	6.85515	121	5993	175	34.2457	769	2.83722		1	390	3	2	60	110	0.0171429	0.0114286	0.342857	0.628571	0.0285714
GCF_000792385.1_AZPAE14987	AZPAE14987	PRJNA264310	Scaffold	6.81413	117	6353	228	27.864	298	3.46452		51	390	2	1	56	169	0.00877193	0.00438597	0.245614	0.741228	0.0131579
GCF_000792395.1_AZPAE15051	AZPAE15051	PRJNA264310	Scaffold	6.38774	63	6353	224	28.3616	319	3.40581		17	390	0	0	59	165	0	0	0.263393	0.736607	0
GCF_000792425.1_AZPAE14988	AZPAE14988	PRJNA264310	Scaffold	6.54937	76	5871	131	44.8168	1076	2.18261		10	390	5	1	26	99	0.0381679	0.00763359	0.198473	0.755725	0.0458015
GCF_000792445.1_AZPAE14989	AZPAE14989	PRJNA264310	Scaffold	6.80914	100	6014	161	37.354	357	2.60729		35	390	0	4	35	122	0	0.0248447	0.217391	0.757764	0.0248447
GCF_000792465.1_AZPAE14990	AZPAE14990	PRJNA264310	Scaffold	6.46761	93	6361	189	33.6561	319	2.8855		17	390	1	0	47	141	0.005291	0	0.248677	0.746032	0.005291
GCF_000792475.1_AZPAE14991	AZPAE14991	PRJNA264310	Scaffold	6.51	124	5953	168	35.4345	316	2.74465		32	390	1	0	55	112	0.00595238	0	0.327381	0.666667	0.00595238
GCF_000792505.1_AZPAE14992	AZPAE14992	PRJNA264310	Scaffold	6.91486	223	5986	203	29.4877	2055	3.28001		1	390	7	0	60	136	0.0344828	0	0.295567	0.669951	0.0344828
GCF_000792515.1_AZPAE14993	AZPAE14993	PRJNA264310	Scaffold	6.47679	156	6412	293	21.884		4.36987			390	4	1	79	209	0.0136519	0.00341297	0.269625	0.713311	0.0170648
GCF_000792545.1_AZPAE14994	AZPAE14994	PRJNA264310	Scaffold	6.38945	117	5968	303	19.6964	2410	4.83177		2	390	5	3	76	219	0.0165016	0.00990099	0.250825	0.722772	0.0264026
GCF_000792565.1_AZPAE14995	AZPAE14995	PRJNA264310	Scaffold	6.45981	72	5929	176	33.6875	231	2.88288		4	390	0	2	46	128	0	0.0113636	0.261364	0.727273	0.0113636
GCF_000792575.1_AZPAE14996	AZPAE14996	PRJNA264310	Scaffold	6.71521	75	5924	152	38.9737	646	2.50165		5	390	0	0	50	102	0	0	0.328947	0.671053	0
GCF_000792605.1_AZPAE14997	AZPAE14997	PRJNA264310	Scaffold	6.71274	106	6305	153	41.2092	395	2.36915		85	390	0	0	41	112	0	0	0.267974	0.732026	0
GCF_000792625.1_AZPAE14998	AZPAE14998	PRJNA264310	Scaffold	6.42789	91	6201	164	37.811	348	2.57659		44	390	1	0	45	118	0.00609756	0	0.27439	0.719512	0.00609756
GCF_000792635.1_AZPAE14999	AZPAE14999	PRJNA264310	Scaffold	6.8582	108	5889	150	39.26	557	2.48385		2	390	1	0	49	100	0.00666667	0	0.326667	0.666667	0.00666667
GCF_000792665.1_AZPAE15000	AZPAE15000	PRJNA264310	Scaffold	6.58218	75	6386	174	36.7011	235	2.65244		192	390	1	0	34	139	0.00574713	0	0.195402	0.798851	0.00574713
GCF_000792675.1_AZPAE15001	AZPAE15001	PRJNA264310	Scaffold	6.80297	101	6114	132	46.3182	2722	2.11335		1	390	1	0	31	100	0.00757576	0	0.234848	0.757576	0.00757576
GCF_000792705.1_AZPAE15002	AZPAE15002	PRJNA264310	Scaffold	6.88247	106	6289	193	32.5855	111	2.97748		232	390	0	0	51	142	0	0	0.264249	0.735751	0
GCF_000792725.1_AZPAE15003	AZPAE15003	PRJNA264310	Scaffold	6.34508	94	6368	198	32.1616	235	3.01553		192	390	1	4	55	138	0.00505051	0.020202	0.277778	0.69697	0.0252525
GCF_000792745.1_AZPAE15004	AZPAE15004	PRJNA264310	Scaffold	6.88949	97	5835	152	38.3882		2.53883			390	0	0	43	109	0	0	0.282895	0.717105	0
GCF_000792765.1_AZPAE15005	AZPAE15005	PRJNA264310	Scaffold	6.83241	109	6488	186	34.8817	308	2.78693		66	390	0	0	58	128	0	0	0.311828	0.688172	0
GCF_000792785.1_AZPAE15006	AZPAE15006	PRJNA264310	Scaffold	6.81481	121	6297	182	34.5989	235	2.80908		192	390	2	0	55	125	0.010989	0	0.302198	0.686813	0.010989
GCF_000792805.1_AZPAE15007	AZPAE15007	PRJNA264310	Scaffold	6.34573	107	6334	236	26.839	111	3.59209		232	390	0	3	73	160	0	0.0127119	0.309322	0.677966	0.0127119
GCF_000792825.1_AZPAE15008	AZPAE15008	PRJNA264310	Scaffold	6.95802	107	5869	196	29.9439	1284	3.23166		6	390	0	1	52	143	0	0.00510204	0.265306	0.729592	0.00510204
GCF_000792845.1_AZPAE15009	AZPAE15009	PRJNA264310	Scaffold	7.01424	117	6464	219	29.516	111	3.27697		232	390	0	0	66	153	0	0	0.30137	0.69863	0
GCF_000792855.1_AZPAE15010	AZPAE15010	PRJNA264310	Scaffold	6.59034	120	6600	191	34.555	175	2.81255		56	390	0	0	51	140	0	0	0.267016	0.732984	0
GCF_000792885.1_AZPAE15011	AZPAE15011	PRJNA264310	Scaffold	6.46253	106	6135	208	29.4952	253	3.27921		186	390	5	0	48	155	0.0240385	0	0.230769	0.745192	0.0240385
GCF_000792895.1_AZPAE15012	AZPAE15012	PRJNA264310	Scaffold	6.35883	73	5997	149	40.2483	252	2.42434		25	390	0	2	47	100	0	0.0134228	0.315436	0.671141	0.0134228
GCF_000792925.1_AZPAE15013	AZPAE15013	PRJNA264310	Scaffold	6.40044	109	5869	137	42.8394	244	2.28105		85	390	0	0	43	94	0	0	0.313869	0.686131	0
GCF_000792945.1_AZPAE15014	AZPAE15014	PRJNA264310	Scaffold	6.75682	161	5883	192	30.6406	1033	3.16049		1	390	2	0	66	124	0.0104167	0	0.34375	0.645833	0.0104167
GCF_000792965.1_AZPAE15016	AZPAE15016	PRJNA264310	Scaffold	6.80423	113	6295	232	27.1336	253	3.55447		186	390	0	1	56	175	0	0.00431035	0.241379	0.75431	0.00431035
GCF_000792975.1_AZPAE15015	AZPAE15015	PRJNA264310	Scaffold	6.5946	58	6285	181	34.7238	235	2.79926		192	390	0	0	45	136	0	0	0.248619	0.751381	0
GCF_000793005.1_AZPAE15017	AZPAE15017	PRJNA264310	Scaffold	6.934	81	6048	156	38.7692		2.51451			390	2	3	45	106	0.0128205	0.0192308	0.288462	0.679487	0.0320513
GCF_000793025.1_AZPAE15018	AZPAE15018	PRJNA264310	Scaffold	6.71713	106	6461	157	41.1529	17	2.37232		90	390	0	0	49	108	0	0	0.312102	0.687898	0
GCF_000793045.1_AZPAE15019	AZPAE15019	PRJNA264310	Scaffold	7.16319	129	6224	209	29.7799	309	3.24887		28	390	0	1	73	135	0	0.00478469	0.349282	0.645933	0.00478469
GCF_000793055.1_AZPAE15020	AZPAE15020	PRJNA264310	Scaffold	6.68642	129	6782	210	32.2952	3063	3.00343		1	390	2	1	45	162	0.00952381	0.00476191	0.214286	0.771429	0.0142857
GCF_000793085.1_AZPAE15021	AZPAE15021	PRJNA264310	Scaffold	6.21936	68	6235	233	26.7597	244	3.60235		85	390	2	0	74	157	0.00858369	0	0.317597	0.67382	0.00858369
GCF_000793105.1_AZPAE15022	AZPAE15022	PRJNA264310	Scaffold	6.35135	101	5738	106	54.1321	387	1.81383		6	390	0	0	31	75	0	0	0.292453	0.707547	0
GCF_000793125.1_AZPAE15023	AZPAE15023	PRJNA264310	Scaffold	6.92407	128	5885	158	37.2468	2723	2.6146		1	390	3	0	50	105	0.0189873	0	0.316456	0.664557	0.0189873
GCF_000793135.1_AZPAE15048	AZPAE15048	PRJNA264310	Scaffold	6.28751	90	6481	228	28.4254	234	3.39842		7	390	0	3	70	155	0	0.0131579	0.307018	0.679825	0.0131579
GCF_000793165.1_AZPAE15056	AZPAE15056	PRJNA264310	Scaffold	6.36059	70	5771	173	33.3584	635	2.9105		1	390	4	0	51	118	0.0231214	0	0.294798	0.682081	0.0231214
GCF_000793185.1_AZPAE15055	AZPAE15055	PRJNA264310	Scaffold	6.4513	85	5836	116	50.3103	2727	1.94892		1	390	0	0	25	91	0	0	0.215517	0.784483	0
GCF_000793205.1_AZPAE15057	AZPAE15057	PRJNA264310	Scaffold	6.56788	103	6024	134	44.9552	2476	2.17603		2	390	1	0	32	101	0.00746269	0	0.238806	0.753731	0.00746269
GCF_000793225.1_AZPAE15058	AZPAE15058	PRJNA264310	Scaffold	6.65781	117	6060	153	39.6078	235	2.46258		192	390	0	0	41	112	0	0	0.267974	0.732026	0
GCF_000793245.1_AZPAE15059	AZPAE15059	PRJNA264310	Scaffold	6.71626	146	6182	202	30.604	313	3.16416		25	390	0	0	45	157	0	0	0.222772	0.777228	0
GCF_000793255.1_AZPAE15060	AZPAE15060	PRJNA264310	Scaffold	6.48126	78	6184	219	28.2374	348	3.42027		44	390	2	0	67	150	0.00913242	0	0.305936	0.684932	0.00913242
GCF_000793285.1_AZPAE15062	AZPAE15062	PRJNA264310	Scaffold	6.83266	136	6024	139	43.3381	644	2.2554		3	390	2	0	39	98	0.0143885	0	0.280576	0.705036	0.0143885
GCF_000793295.1_AZPAE15061	AZPAE15061	PRJNA264310	Scaffold	6.76815	113	6318	205	30.8195	633	3.14273		5	390	2	1	54	148	0.0097561	0.00487805	0.263415	0.721951	0.0146341
GCF_000793315.1_AZPAE15063	AZPAE15063	PRJNA264310	Scaffold	6.68706	124	6273	179	35.0447	235	2.77433		192	390	5	0	46	128	0.027933	0	0.256983	0.715084	0.027933
GCF_000793345.1_AZPAE15064	AZPAE15064	PRJNA264310	Scaffold	6.18446	68	6183	236	26.1991	1560	3.67659		2	390	3	0	71	162	0.0127119	0	0.300847	0.686441	0.0127119
GCF_000793365.1_AZPAE15065	AZPAE15065	PRJNA264310	Scaffold	6.43779	112	5670	117	48.4615	261	2.02177		5	390	0	0	32	85	0	0	0.273504	0.726496	0
GCF_000793385.1_AZPAE15072	AZPAE15072	PRJNA264310	Scaffold	6.95918	134	5943	188	31.6117	274	3.06638		245	390	4	0	51	133	0.0212766	0	0.271277	0.707447	0.0212766
GCF_000793395.1_AZPAE15066	AZPAE15066	PRJNA264310	Scaffold	6.65182	126	6413	248	25.8589	111	3.72316		232	390	0	0	66	182	0	0	0.266129	0.733871	0
GCF_000793415.1_AZPAE15067	AZPAE15067	PRJNA264310	Scaffold	6.8561	87	6184	233	26.5408	319	3.63098		17	390	4	0	72	157	0.0171674	0	0.309013	0.67382	0.0171674
GCF_000793445.1_AZPAE15068	AZPAE15068	PRJNA264310	Scaffold	6.98074	128	6363	166	38.3313	17	2.5425		90	390	1	0	45	120	0.0060241	0	0.271084	0.722892	0.0060241
GCF_000793455.1_AZPAE15069	AZPAE15069	PRJNA264310	Scaffold	7.16433	99	6441	228	28.25	155	3.4188		60	390	2	0	79	147	0.00877193	0	0.346491	0.644737	0.00877193
GCF_000793485.1_AZPAE15070	AZPAE15070	PRJNA264310	Scaffold	7.40312	110	6749	190	35.5211	395	2.73815		85	390	1	2	42	145	0.00526316	0.0105263	0.221053	0.763158	0.0157895
GCF_000793505.1_AZPAE15071	AZPAE15071	PRJNA264310	Scaffold	6.26586	161	6988	216	32.3518	17	2.99833		90	390	4	0	55	157	0.0185185	0	0.25463	0.726852	0.0185185
GCF_000793585.1_AZPAE14936	AZPAE14936	PRJNA264310	Scaffold	6.35108	116	5744	227	25.304		3.80171			390	5	2	76	144	0.0220264	0.00881057	0.334802	0.634361	0.030837
GCF_000793595.1_AZPAE14939	AZPAE14939	PRJNA264310	Scaffold	6.69273	86	5783	197	29.3553	2719	3.29431		2	390	1	1	84	111	0.00507614	0.00507614	0.426396	0.563452	0.0101523
GCF_000793615.1_AZPAE14905	AZPAE14905	PRJNA264310	Scaffold	6.90015	115	6232	157	39.6943	560	2.45735		26	390	3	0	43	111	0.0191083	0	0.273885	0.707006	0.0191083
GCF_900143755.1_23	isolate 23	PRJNA264310	Scaffold	6.30831	65	6128	111	55.2072	2238	1.77913		19	390	0	0	26	85	0	0	0.234234	0.765766	0
GCF_000793645.1_AZPAE14938	AZPAE14938	PRJNA264310	Scaffold	6.63804	177	6474	207	31.2754	308	3.09834		66	390	1	0	55	151	0.00483092	0	0.2657	0.729469	0.00483092
GCF_000793665.1_AZPAE14917	AZPAE14917	PRJNA264310	Scaffold	6.39211	87	5818	116	50.1552	1750	1.95484		2	390	0	0	31	85	0	0	0.267241	0.732759	0
GCF_000793685.1_AZPAE14932	AZPAE14932	PRJNA264310	Scaffold	6.08723	66	6166	260	23.7154	313	4.04606		25	390	6	3	78	173	0.0230769	0.0115385	0.3	0.665385	0.0346154
GCF_000793705.1_AZPAE14907	AZPAE14907	PRJNA264310	Scaffold	6.88276	104	5870	166	35.3614	2069	2.75017		2	390	0	1	40	125	0	0.0060241	0.240964	0.753012	0.0060241
GCF_000793725.1_AZPAE15033	AZPAE15033	PRJNA264310	Scaffold	6.35919	61	5627	117	48.094	274	2.03691		245	390	0	0	36	81	0	0	0.307692	0.692308	0
GCF_000793745.1_AZPAE14920	AZPAE14920	PRJNA264310	Scaffold	6.89247	105	6410	191	33.5602	377	2.8935		8	390	2	0	48	141	0.0104712	0	0.251309	0.73822	0.0104712
GCF_000793765.1_AZPAE14931	AZPAE14931	PRJNA264310	Scaffold	6.81557	107	5873	125	46.984	266	2.08403		8	390	3	1	34	87	0.024	0.008	0.272	0.696	0.032
GCF_000793785.1_AZPAE14937	AZPAE14937	PRJNA264310	Scaffold	6.81541	143	6401	210	30.4809	621	3.17652		18	390	0	0	54	156	0	0	0.257143	0.742857	0
GCF_000793805.1_AZPAE14908	AZPAE14908	PRJNA264310	Scaffold	6.45486	79	6304	135	46.6963	633	2.0966		5	390	2	1	36	96	0.0148148	0.00740741	0.266667	0.711111	0.0222222
GCF_000793825.1_AZPAE14921	AZPAE14921	PRJNA264310	Scaffold	6.30262	136	6289	190	33.1	633	2.93255		5	390	3	0	58	129	0.0157895	0	0.305263	0.678947	0.0157895
GCF_000793845.1_AZPAE14913	AZPAE14913	PRJNA264310	Scaffold	6.85868	105	5961	152	39.2171	1800	2.4865		3	390	0	0	47	105	0	0	0.309211	0.690789	0
GCF_000793865.1_AZPAE14930	AZPAE14930	PRJNA264310	Scaffold	6.34616	59	5795	182	31.8407	3346	3.04501		1	390	1	1	58	122	0.00549451	0.00549451	0.318681	0.67033	0.010989
GCF_000793885.1_AZPAE14914	AZPAE14914	PRJNA264310	Scaffold	6.69001	86	6424	196	32.7755	274	2.96073		245	390	3	1	61	131	0.0153061	0.00510204	0.311224	0.668367	0.0204082
GCF_000793905.1_AZPAE14934	AZPAE14934	PRJNA264310	Scaffold	6.92973	153	5869	123	47.7154		2.05274			390	2	0	35	86	0.0162602	0	0.284553	0.699187	0.0162602
GCF_000793915.1_AZPAE14906	AZPAE14906	PRJNA264310	Scaffold	6.79462	92	6213	156	39.8269	560	2.44936		26	390	1	0	52	103	0.00641026	0	0.333333	0.660256	0.00641026
GCF_000793945.1_AZPAE14940	AZPAE14940	PRJNA264310	Scaffold	6.80851	99	6445	245	26.3061	348	3.66218		44	390	2	0	63	180	0.00816326	0	0.257143	0.734694	0.00816326
GCF_000793955.1_AZPAE15034	AZPAE15034	PRJNA264310	Scaffold	6.24206	93	6288	171	36.7719	298	2.64747		51	390	1	0	41	129	0.00584795	0	0.239766	0.754386	0.00584795
GCF_000793985.1_AZPAE14911	AZPAE14911	PRJNA264310	Scaffold	6.78756	102	6335	201	31.5174	532	3.07528		16	390	2	2	51	146	0.00995025	0.00995025	0.253731	0.726368	0.0199005
GCF_000794005.1_AZPAE14916	AZPAE14916	PRJNA264310	Scaffold	6.48214	83	5752	176	32.6818	1605	2.96896		3	390	1	0	63	112	0.00568182	0	0.357955	0.636364	0.00568182
GCF_000794025.1_AZPAE14942	AZPAE14942	PRJNA264310	Scaffold	6.83592	89	6290	210	29.9524	233	3.23077		48	390	6	0	68	136	0.0285714	0	0.32381	0.647619	0.0285714
GCF_000794045.1_AZPAE14947	AZPAE14947	PRJNA264310	Scaffold	7.09243	105	6055	151	40.0993	527	2.43313		5	390	0	0	42	109	0	0	0.278146	0.721854	0
GCF_000794055.1_AZPAE14912	AZPAE14912	PRJNA264310	Scaffold	6.76463	69	6344	133	47.6992	235	2.05342		192	390	0	0	27	106	0	0	0.203008	0.796992	0
GCF_000794085.1_AZPAE14933	AZPAE14933	PRJNA264310	Scaffold	6.54302	192	6611	213	31.0376	111	3.12134		232	390	1	0	53	159	0.00469484	0	0.248826	0.746479	0.00469484
GCF_000794095.1_AZPAE14935	AZPAE14935	PRJNA264310	Scaffold	7.18479	149	6269	153	40.9739	17	2.38244		90	390	0	0	44	109	0	0	0.287582	0.712418	0
GCF_000794165.1_AZPAE14832	AZPAE14832	PRJNA264310	Scaffold	6.81653	150	6008	278	21.6115	111	4.42253		232	390	4	0	84	190	0.0143885	0	0.302158	0.683453	0.0143885
GCF_000794175.1_AZPAE14831	AZPAE14831	PRJNA264310	Scaffold	6.99554	115	6755	222	30.4279	348	3.18188		44	390	4	2	61	155	0.018018	0.00900901	0.274775	0.698198	0.027027
GCF_000794185.1_AZPAE14830	AZPAE14830	PRJNA264310	Scaffold	6.79209	149	6344	190	33.3895	235	2.90787		192	390	1	0	44	145	0.00526316	0	0.231579	0.763158	0.00526316
GCF_000794195.1_AZPAE14829	AZPAE14829	PRJNA264310	Scaffold	6.87669	148	6532	214	30.5234	308	3.17225		66	390	2	0	69	143	0.00934579	0	0.32243	0.668224	0.00934579
GCF_000794245.1_AZPAE14834	AZPAE14834	PRJNA264310	Scaffold	6.50009	181	6365	225	28.2889	244	3.41426		85	390	2	1	72	150	0.00888889	0.00444444	0.32	0.666667	0.0133333
GCF_000794265.1_AZPAE14833	AZPAE14833	PRJNA264310	Scaffold	6.43884	83	6468	212	30.5094	244	3.17365		85	390	1	0	59	152	0.00471698	0	0.278302	0.716981	0.00471698
GCF_000794285.1_AZPAE14835	AZPAE14835	PRJNA264310	Scaffold	6.44929	135	5983	243	24.6214	111	3.90299		232	390	2	0	73	168	0.00823045	0	0.300412	0.691358	0.00823045
GCF_000794305.1_AZPAE14836	AZPAE14836	PRJNA264310	Scaffold	7.11343	97	5952	147	40.4898	162	2.41023		7	390	0	0	46	101	0	0	0.312925	0.687075	0
GCF_000794325.1_AZPAE14837	AZPAE14837	PRJNA264310	Scaffold	6.61508	76	5941	210	28.2905	111	3.41408		232	390	0	0	63	147	0	0	0.3	0.7	0
GCF_000794335.1_AZPAE14838	AZPAE14838	PRJNA264310	Scaffold	7.10168	119	6796	173	39.2832	767	2.48242		1	390	0	1	50	122	0	0.00578035	0.289017	0.705202	0.00578035
GCF_000794365.1_AZPAE14839	AZPAE14839	PRJNA264310	Scaffold	6.31717	56	6124	148	41.3784	260	2.35969		34	390	1	0	43	104	0.00675676	0	0.290541	0.702703	0.00675676
GCF_000794405.1_AZPAE14554	AZPAE14554	PRJNA264310	Scaffold	6.77279	82	6602	199	33.1759	111	2.92604		232	390	0	0	48	151	0	0	0.241206	0.758794	0
GCF_000794425.1_AZPAE14550	AZPAE14550	PRJNA264310	Scaffold	7.09469	145	5819	111	52.4234	257	1.87184		5	390	1	0	30	80	0.00900901	0	0.27027	0.720721	0.00900901
GCF_000794445.1_AZPAE14557	AZPAE14557	PRJNA264310	Scaffold	6.87026	108	6298	143	44.042	498	2.22015		3	390	0	1	44	98	0	0.00699301	0.307692	0.685315	0.00699301
GCF_000794455.1_AZPAE14570	AZPAE14570	PRJNA264310	Scaffold	7.00771	149	6676	217	30.765	348	3.14812		44	390	0	1	52	164	0	0.0046083	0.239631	0.75576	0.0046083
GCF_000794485.1_AZPAE14566	AZPAE14566	PRJNA264310	Scaffold	6.99596	147	6346	159	39.9119	179	2.44427		74	390	0	3	40	116	0	0.0188679	0.251572	0.72956	0.0188679
GCF_000794505.1_AZPAE14688	AZPAE14688	PRJNA264310	Scaffold	7.25289	216	6527	289	22.5848	2731	4.24002		1	390	6	0	84	199	0.0207612	0	0.290657	0.688581	0.0207612
GCF_000794515.1_AZPAE14687	AZPAE14687	PRJNA264310	Scaffold	6.73056	106	6469	224	28.8795	167	3.34678		7	390	2	2	58	162	0.00892857	0.00892857	0.258929	0.723214	0.0178571
GCF_000794545.1_AZPAE14689	AZPAE14689	PRJNA264310	Scaffold	7.01117	123	6805	263	25.8745	235	3.721		192	390	2	1	51	209	0.00760456	0.00380228	0.193916	0.794677	0.0114068
GCF_000794555.1_AZPAE14690	AZPAE14690	PRJNA264310	Scaffold	6.30193	76	6194	162	38.2346	235	2.54877		192	390	4	0	35	123	0.0246914	0	0.216049	0.759259	0.0246914
GCF_000794585.1_AZPAE14692	AZPAE14692	PRJNA264310	Scaffold	6.38043	50	6497	211	30.7915	309	3.1455		28	390	0	0	56	155	0	0	0.265403	0.734597	0
GCF_000794605.1_AZPAE14691	AZPAE14691	PRJNA264310	Scaffold	6.96429	268	5786	121	47.8182	847	2.04842		1	390	3	0	44	74	0.0247934	0	0.363636	0.61157	0.0247934
GCF_000794625.1_AZPAE14693	AZPAE14693	PRJNA264310	Scaffold	6.75702	179	5889	110	53.5364	1090	1.83364		2	390	0	0	31	79	0	0	0.281818	0.718182	0
GCF_000794645.1_AZPAE14694	AZPAE14694	PRJNA264310	Scaffold	6.53191	225	6504	337	19.2997	235	4.92618		192	390	2	0	100	235	0.00593472	0	0.296736	0.697329	0.00593472
GCF_000794665.1_AZPAE14695	AZPAE14695	PRJNA264310	Scaffold	6.46737	378	6240	261	23.908	253	4.01477		186	390	1	0	73	187	0.00383142	0	0.279693	0.716475	0.00383142
GCF_000794675.1_AZPAE14697	AZPAE14697	PRJNA264310	Scaffold	5.74326	501	5940	337	17.6261	640	5.36881		4	390	3	0	104	230	0.00890208	0	0.308605	0.682493	0.00890208
GCF_000794705.1_AZPAE14698	AZPAE14698	PRJNA264310	Scaffold	6.75466	156	5842	630	9.27302	463	9.73424		8	390	21	5	142	462	0.0333333	0.00793651	0.225397	0.733333	0.0412698
GCF_000794725.1_AZPAE14699	AZPAE14699	PRJNA264310	Scaffold	6.99066	251	5227	730	7.16027		12.2545			390	17	2	189	522	0.0232877	0.00273973	0.258904	0.715068	0.0260274
GCF_000794735.1_AZPAE14700	AZPAE14700	PRJNA264310	Scaffold	7.13151	160	6174	229	26.9607	309	3.57645		28	390	1	1	66	161	0.00436681	0.00436681	0.28821	0.703057	0.00873362
GCF_000794745.1_AZPAE14701	AZPAE14701	PRJNA264310	Scaffold	6.89238	201	6531	334	19.5539	348	4.86526		44	390	1	0	84	249	0.00299401	0	0.251497	0.745509	0.00299401
GCF_000794785.1_AZPAE14702	AZPAE14702	PRJNA264310	Scaffold	6.28253	123	6707	200	33.535	235	2.89561		192	390	3	1	45	151	0.015	0.005	0.225	0.755	0.02
GCF_000794805.1_AZPAE14703	AZPAE14703	PRJNA264310	Scaffold	6.80246	105	6368	291	21.8832	235	4.37003		192	390	5	0	84	202	0.0171821	0	0.28866	0.694158	0.0171821
GCF_000794825.1_AZPAE14704	AZPAE14704	PRJNA264310	Scaffold	6.88527	164	5809	161	36.0808	116	2.69682		6	390	2	1	41	117	0.0124224	0.00621118	0.254658	0.726708	0.0186335
GCF_000794845.1_AZPAE14725	AZPAE14725	PRJNA264310	Scaffold	7.36249	248	6350	178	35.6742	17	2.72672		90	390	3	0	47	128	0.0168539	0	0.264045	0.719101	0.0168539
GCF_000794865.1_AZPAE14726	AZPAE14726	PRJNA264310	Scaffold	7.35642	217	6460	169	38.2249	235	2.5494		192	390	1	3	47	118	0.00591716	0.0177515	0.278107	0.698225	0.0236686
GCF_000794885.1_AZPAE14727	AZPAE14727	PRJNA264310	Scaffold	7.01558	202	6831	399	17.1203	111	5.51867		232	390	8	0	110	281	0.0200501	0	0.275689	0.704261	0.0200501
GCF_000794905.1_AZPAE14728	AZPAE14728	PRJNA264310	Scaffold	6.86576	198	6858	338	20.2899	111	4.69705		232	390	4	0	96	238	0.0118343	0	0.284024	0.704142	0.0118343
GCF_000794925.1_AZPAE14729	AZPAE14729	PRJNA264310	Scaffold	6.23197	105	6464	322	20.0745	111	4.74506		232	390	7	2	83	230	0.0217391	0.00621118	0.257764	0.714286	0.0279503
GCF_000794945.1_AZPAE14730	AZPAE14730	PRJNA264310	Scaffold	6.79356	196	6320	303	20.8581	235	4.57497		192	390	3	0	76	224	0.00990099	0	0.250825	0.739274	0.00990099
GCF_000794965.1_AZPAE14731	AZPAE14731	PRJNA264310	Scaffold	6.21027	67	5731	179	32.0168		3.02876			390	0	0	49	130	0	0	0.273743	0.726257	0
GCF_000794985.1_AZPAE14732	AZPAE14732	PRJNA264310	Scaffold	6.31652	83	6291	223	28.2108	235	3.4234		192	390	2	0	72	149	0.00896861	0	0.32287	0.668161	0.00896861
GCF_000794995.1_AZPAE14809	AZPAE14809	PRJNA264310	Scaffold	6.98197	124	5717	124	46.1048	385	2.12292		7	390	2	0	39	83	0.016129	0	0.314516	0.669355	0.016129
GCF_000795025.1_AZPAE14810	AZPAE14810	PRJNA264310	Scaffold	7.09374	95	5824	136	42.8235	132	2.28188		29	390	3	0	42	91	0.0220588	0	0.308824	0.669118	0.0220588
GCF_000795045.1_AZPAE14811	AZPAE14811	PRJNA264310	Scaffold	6.47006	121	6441	200	32.205	233	3.01159		48	390	4	2	55	139	0.02	0.01	0.275	0.695	0.03
GCF_000795065.1_AZPAE14812	AZPAE14812	PRJNA264310	Scaffold	6.84348	82	6664	200	33.32	308	2.91375		66	390	1	5	54	140	0.005	0.025	0.27	0.7	0.03
GCF_000795085.1_AZPAE14813	AZPAE14813	PRJNA264310	Scaffold	7.0301	104	6004	214	28.0561	1684	3.44162		2	390	2	1	75	136	0.00934579	0.0046729	0.350467	0.635514	0.0140187
GCF_000795105.1_AZPAE14814	AZPAE14814	PRJNA264310	Scaffold	6.73824	99	6404	168	38.1191	395	2.5563		85	390	2	0	48	118	0.0119048	0	0.285714	0.702381	0.0119048
GCF_000795115.1_AZPAE14815	AZPAE14815	PRJNA264310	Scaffold	6.29592	50	6635	188	35.2925	395	2.75539		85	390	1	0	57	130	0.00531915	0	0.303191	0.691489	0.00531915
GCF_000795145.1_AZPAE14816	AZPAE14816	PRJNA264310	Scaffold	6.30359	97	6233	186	33.5108	671	2.89765		16	390	0	0	54	132	0	0	0.290323	0.709677	0
GCF_000795165.1_AZPAE14817	AZPAE14817	PRJNA264310	Scaffold	6.66054	98	5856	97	60.3711	386	1.62943		7	390	0	0	29	68	0	0	0.298969	0.701031	0
GCF_000795185.1_AZPAE14818	AZPAE14818	PRJNA264310	Scaffold	6.36416	90	5799	185	31.3459	2714	3.09158		1	390	1	2	62	120	0.00540541	0.0108108	0.335135	0.648649	0.0162162
GCF_000795205.1_AZPAE14819	AZPAE14819	PRJNA264310	Scaffold	6.81151	79	6193	167	37.0838	277	2.62579		48	390	0	0	46	121	0	0	0.275449	0.724551	0
GCF_000795225.1_AZPAE14820	AZPAE14820	PRJNA264310	Scaffold	6.66803	100	5854	162	36.1358	1122	2.69282		1	390	1	1	55	105	0.00617284	0.00617284	0.339506	0.648148	0.0123457
GCF_000795235.1_AZPAE14821	AZPAE14821	PRJNA264310	Scaffold	6.84915	93	6352	161	39.4534	277	2.47198		48	390	2	0	49	110	0.0124224	0	0.304348	0.68323	0.0124224
GCF_000795265.1_AZPAE14822	AZPAE14822	PRJNA264310	Scaffold	7.03455	143	6179	202	30.5891	277	3.16565		48	390	3	1	52	146	0.0148515	0.0049505	0.257426	0.722772	0.019802
GCF_000795285.1_AZPAE14823	AZPAE14823	PRJNA264310	Scaffold	6.42619	68	6351	177	35.8814	155	2.7114		60	390	1	1	54	121	0.00564972	0.00564972	0.305085	0.683616	0.0112994
GCF_000795305.1_AZPAE14824	AZPAE14824	PRJNA264310	Scaffold	7.10883	133	6569	236	27.8347	395	3.46804		85	390	2	1	66	167	0.00847458	0.00423729	0.279661	0.707627	0.0127119
GCF_000795325.1_AZPAE14825	AZPAE14825	PRJNA264310	Scaffold	7.35411	126	5800	187	31.016		3.12343			390	1	1	36	149	0.00534759	0.00534759	0.192513	0.796791	0.0106952
GCF_000795345.1_AZPAE14826	AZPAE14826	PRJNA264310	Scaffold	6.87288	124	6712	209	32.1148	308	3.01979		66	390	4	2	64	139	0.0191388	0.00956938	0.30622	0.665072	0.0287081
GCF_000795365.1_AZPAE14827	AZPAE14827	PRJNA264310	Scaffold	6.46947	64	6856	205	33.4439	179	2.90327		74	390	2	0	57	146	0.0097561	0	0.278049	0.712195	0.0097561
GCF_000795385.1_AZPAE14828	AZPAE14828	PRJNA264310	Scaffold	6.95846	110	6424	192	33.4583	1858	2.90206		3	390	0	0	60	132	0	0	0.3125	0.6875	0
GCF_000795405.1_AZPAE13757	AZPAE13757	PRJNA264310	Scaffold	5.50166	372	5906	241	24.5062	146	3.92061		65	390	0	1	30	210	0	0.00414938	0.124481	0.871369	0.00414938
GCF_000795425.1_AZPAE13848	AZPAE13848	PRJNA264310	Scaffold	7.0401	88	6547	175	37.4114	316	2.60339		32	390	1	4	43	127	0.00571429	0.0228571	0.245714	0.725714	0.0285714
GCF_000795435.1_AZPAE13850	AZPAE13850	PRJNA264310	Scaffold	7.37366	168	5015	476	10.5357	235	8.66873		192	390	4	1	122	349	0.00840336	0.00210084	0.256303	0.733193	0.0105042
GCF_000795465.1_AZPAE13853	AZPAE13853	PRJNA264310	Scaffold	7.01782	92	6611	201	32.8905	823	2.95068		5	390	1	1	59	140	0.00497512	0.00497512	0.293532	0.696517	0.00995025
GCF_000795485.1_AZPAE13856	AZPAE13856	PRJNA264310	Scaffold	6.88873	119	7007	287	24.4146	308	3.93474		66	390	2	1	69	215	0.00696864	0.00348432	0.240418	0.749129	0.010453
GCF_000795505.1_AZPAE13858	AZPAE13858	PRJNA264310	Scaffold	7.03865	149	6594	200	32.97	823	2.94377		5	390	0	0	62	138	0	0	0.31	0.69	0
GCF_000795525.1_AZPAE13860	AZPAE13860	PRJNA264310	Scaffold	6.90944	157	6476	162	39.9753	111	2.44049		232	390	0	2	32	128	0	0.0123457	0.197531	0.790123	0.0123457
GCF_000795535.1_AZPAE14716	AZPAE14716	PRJNA264310	Scaffold	7.25833	146	6636	236	28.1186	308	3.43423		66	390	1	0	76	159	0.00423729	0	0.322034	0.673729	0.00423729
GCF_000795565.1_AZPAE13864	AZPAE13864	PRJNA264310	Scaffold	6.7483	147	6501	219	29.6849	244	3.25893		85	390	2	1	41	175	0.00913242	0.00456621	0.187215	0.799087	0.0136986
GCF_000795585.1_AZPAE13866	AZPAE13866	PRJNA264310	Scaffold	6.95829	136	6748	268	25.1791	655	3.81984		2	390	3	1	76	188	0.011194	0.00373134	0.283582	0.701493	0.0149254
GCF_000795605.1_AZPAE14710	AZPAE14710	PRJNA264310	Scaffold	6.79562	153	6217	201	30.9304	235	3.13182		192	390	0	0	57	144	0	0	0.283582	0.716418	0
GCF_000795625.1_AZPAE13872	AZPAE13872	PRJNA264310	Scaffold	6.78852	75	6445	220	29.2954	167	3.30083		7	390	1	0	51	168	0.00454546	0	0.231818	0.763636	0.00454546
GCF_000795635.1_AZPAE13876	AZPAE13876	PRJNA264310	Scaffold	6.94819	132	6371	254	25.0827	446	3.83396		47	390	1	0	57	196	0.00393701	0	0.224409	0.771654	0.00393701
GCF_000795665.1_AZPAE13877	AZPAE13877	PRJNA264310	Scaffold	6.63904	171	6292	113	55.6814	233	1.76425		48	390	1	0	23	89	0.00884956	0	0.20354	0.787611	0.00884956
GCF_000795685.1_AZPAE13879	AZPAE13879	PRJNA264310	Scaffold	6.85595	112	6530	165	39.5758	235	2.46453		192	390	2	0	38	125	0.0121212	0	0.230303	0.757576	0.0121212
GCF_900143765.1_14	isolate 14	PRJNA264310	Scaffold	6.56138	77	6299	190	33.1526	845	2.92803		34	390	0	0	51	139	0	0	0.268421	0.731579	0
GCF_000795705.1_AZPAE14723	AZPAE14723	PRJNA264310	Scaffold	6.83525	123	6087	241	25.2573	235	3.80847		192	390	2	0	61	178	0.00829875	0	0.253112	0.738589	0.00829875
GCF_000795725.1_AZPAE13880	AZPAE13880	PRJNA264310	Scaffold	6.64262	72	6432	177	36.339	235	2.67817		192	390	1	0	44	132	0.00564972	0	0.248588	0.745763	0.00564972
GCF_000795735.1_AZPAE14352	AZPAE14352	PRJNA264310	Scaffold	6.88827	240	6099	165	36.9636	3119	2.6341		2	390	1	2	30	132	0.00606061	0.0121212	0.181818	0.8	0.0181818
GCF_000795765.1_AZPAE14353	AZPAE14353	PRJNA264310	Scaffold	6.70754	187	6387	187	34.1551	235	2.84454		192	390	2	2	48	135	0.0106952	0.0106952	0.256684	0.721925	0.0213904
GCF_000795785.1_AZPAE14359	AZPAE14359	PRJNA264310	Scaffold	6.79429	84	6211	135	46.0074	313	2.12732		25	390	0	0	26	109	0	0	0.192593	0.807407	0
GCF_000795805.1_AZPAE14705	AZPAE14705	PRJNA264310	Scaffold	7.09109	171	6390	293	21.8089	235	4.38426		192	390	4	0	83	206	0.0136519	0	0.283276	0.703072	0.0136519
GCF_000795815.1_AZPAE14708	AZPAE14708	PRJNA264310	Scaffold	6.33701	51	6231	254	24.5315	235	3.91673		192	390	3	0	64	187	0.011811	0	0.251969	0.73622	0.011811
GCF_000795845.1_AZPAE14372	AZPAE14372	PRJNA264310	Scaffold	6.9104	231	6375	159	40.0943	319	2.43343		17	390	0	0	38	121	0	0	0.238994	0.761006	0
GCF_000795865.1_AZPAE14724	AZPAE14724	PRJNA264310	Scaffold	6.25363	44	6589	254	25.9409	111	3.71182		232	390	0	0	60	194	0	0	0.23622	0.76378	0
GCF_000795875.1_AZPAE14373	AZPAE14373	PRJNA264310	Scaffold	6.79191	113	5799	130	44.6077		2.19261			390	0	0	40	90	0	0	0.307692	0.692308	0
GCF_000795905.1_AZPAE14718	AZPAE14718	PRJNA264310	Scaffold	6.81373	236	6363	321	19.8224	233	4.80251		48	390	8	0	100	213	0.0249221	0	0.311526	0.663551	0.0249221
GCF_000795925.1_AZPAE14379	AZPAE14379	PRJNA264310	Scaffold	6.884	100	5794	89	65.1011	242	1.51283		11	390	0	0	18	71	0	0	0.202247	0.797753	0
GCF_000795945.1_AZPAE14381	AZPAE14381	PRJNA264310	Scaffold	6.72304	88	6285	185	33.973	111	2.85935		232	390	0	2	38	145	0	0.0108108	0.205405	0.783784	0.0108108
GCF_000795955.1_AZPAE14720	AZPAE14720	PRJNA264310	Scaffold	7.08121	215	6251	328	19.0579	235	4.98556		192	390	3	0	80	245	0.00914634	0	0.243902	0.746951	0.00914634
GCF_000795985.1_AZPAE14390	AZPAE14390	PRJNA264310	Scaffold	6.97778	131	6431	159	40.4465	381	2.41275		41	390	1	1	54	103	0.00628931	0.00628931	0.339623	0.647799	0.0125786
GCF_000796005.1_AZPAE14393	AZPAE14393	PRJNA264310	Scaffold	6.32598	71	6318	151	41.8411	313	2.33421		25	390	1	0	35	115	0.00662252	0	0.231788	0.761589	0.00662252
GCF_000796025.1_AZPAE14707	AZPAE14707	PRJNA264310	Scaffold	6.46631	66	6540	340	19.2353	111	4.94186		232	390	1	0	96	243	0.00294118	0	0.282353	0.714706	0.00294118
GCF_000796045.1_AZPAE14394	AZPAE14394	PRJNA264310	Scaffold	6.69379	87	6564	188	34.9149	175	2.78436		56	390	1	0	50	137	0.00531915	0	0.265957	0.728723	0.00531915
GCF_000796065.1_AZPAE14395	AZPAE14395	PRJNA264310	Scaffold	6.90739	92	5858	137	42.7591	365	2.28524		7	390	1	0	37	99	0.00729927	0	0.270073	0.722628	0.00729927
GCF_000796085.1_AZPAE14402	AZPAE14402	PRJNA264310	Scaffold	6.57559	42	5974	127	47.0394	2711	2.08163		1	390	0	0	30	97	0	0	0.23622	0.76378	0
GCF_000796095.1_AZPAE14398	AZPAE14398	PRJNA264310	Scaffold	6.92138	149	6267	153	40.9608	773	2.38318		9	390	1	0	42	110	0.00653595	0	0.27451	0.718954	0.00653595
GCF_000796125.1_AZPAE14403	AZPAE14403	PRJNA264310	Scaffold	6.29506	55	6501	128	50.7891	175	1.93091		56	390	0	0	33	95	0	0	0.257812	0.742188	0
GCF_000796145.1_AZPAE14404	AZPAE14404	PRJNA264310	Scaffold	6.98269	92	6186	122	50.7049	1248	1.93405		1	390	0	0	25	97	0	0	0.204918	0.795082	0
GCF_000796165.1_AZPAE14706	AZPAE14706	PRJNA264310	Scaffold	6.73222	90	6441	243	26.5062	235	3.63555		192	390	2	2	56	183	0.00823045	0.00823045	0.230453	0.753086	0.0164609
GCF_000796175.1_AZPAE14410	AZPAE14410	PRJNA264310	Scaffold	6.86754	164	5846	111	52.6667	1053	1.86335		1	390	1	0	33	77	0.00900901	0	0.297297	0.693694	0.00900901
GCF_000796205.1_AZPAE14415	AZPAE14415	PRJNA264310	Scaffold	6.71475	99	6526	186	35.086	111	2.77116		232	390	0	0	33	153	0	0	0.177419	0.822581	0
GCF_000796225.1_AZPAE14422	AZPAE14422	PRJNA264310	Scaffold	6.81046	103	6235	153	40.7516	235	2.39512		192	390	1	0	31	121	0.00653595	0	0.202614	0.79085	0.00653595
GCF_000796245.1_AZPAE14721	AZPAE14721	PRJNA264310	Scaffold	7.00795	114	6339	235	26.9745	235	3.57469		192	390	2	0	61	172	0.00851064	0	0.259574	0.731915	0.00851064
GCF_000796255.1_AZPAE14437	AZPAE14437	PRJNA264310	Scaffold	6.26875	47	6262	180	34.7889	298	2.79416		51	390	1	1	42	136	0.00555556	0.00555556	0.233333	0.755556	0.0111111
GCF_000796285.1_AZPAE14441	AZPAE14441	PRJNA264310	Scaffold	7.05286	88	6379	184	34.6685	292	2.8036		2	390	0	2	39	143	0	0.0108696	0.211957	0.777174	0.0108696
GCF_000796295.1_AZPAE14442	AZPAE14442	PRJNA264310	Scaffold	7.03416	125	6513	208	31.3125	2712	3.09478		1	390	2	3	45	158	0.00961539	0.0144231	0.216346	0.759615	0.0240385
GCF_000796325.1_AZPAE14443	AZPAE14443	PRJNA264310	Scaffold	6.69873	110	5793	92	62.9674	915	1.5633		1	390	0	0	18	74	0	0	0.195652	0.804348	0
GCF_000796345.1_AZPAE14453	AZPAE14453	PRJNA264310	Scaffold	6.82304	121	6541	210	31.1476		3.11065			390	1	0	33	176	0.00476191	0	0.157143	0.838095	0.00476191
GCF_000796365.1_AZPAE14463	AZPAE14463	PRJNA264310	Scaffold	6.51928	79	6564	206	31.8641	111	3.04284		232	390	1	2	38	165	0.00485437	0.00970874	0.184466	0.800971	0.0145631
GCF_000796385.1_AZPAE14499	AZPAE14499	PRJNA264310	Scaffold	6.2891	52	6252	190	32.9053	348	2.94939		44	390	1	1	51	137	0.00526316	0.00526316	0.268421	0.721053	0.0105263
GCF_000796405.1_AZPAE14505	AZPAE14505	PRJNA264310	Scaffold	6.66188	108	6349	170	37.3471	654	2.60776		7	390	2	0	38	130	0.0117647	0	0.223529	0.764706	0.0117647
GCF_000796425.1_AZPAE14509	AZPAE14509	PRJNA264310	Scaffold	6.94499	105	6060	142	42.6761	1400	2.28958		2	390	2	1	32	107	0.0140845	0.00704225	0.225352	0.753521	0.0211268
GCF_000796445.1_AZPAE14526	AZPAE14526	PRJNA264310	Scaffold	6.26767	78	5804	89	65.2135	2615	1.51027		1	390	2	0	16	71	0.0224719	0	0.179775	0.797753	0.0224719
GCF_000796465.1_AZPAE14533	AZPAE14533	PRJNA264310	Scaffold	6.57667	120	6227	150	41.5133	3170	2.3522		1	390	1	0	30	119	0.00666667	0	0.2	0.793333	0.00666667
GCF_000796475.1_AZPAE14535	AZPAE14535	PRJNA264310	Scaffold	6.82616	190	6476	185	35.0054	111	2.77736		232	390	0	0	43	142	0	0	0.232432	0.767568	0
GCF_000796505.1_AZPAE14538	AZPAE14538	PRJNA264310	Scaffold	6.30351	88	5745	142	40.4577	871	2.41209		2	390	1	0	29	112	0.00704225	0	0.204225	0.788732	0.00704225
GCF_000796525.1_AZPAE12138	AZPAE12138	PRJNA264310	Scaffold	6.30425	82	6010	296	20.3041	348	4.69394		44	390	2	0	64	230	0.00675676	0	0.216216	0.777027	0.00675676
GCF_000796545.1_AZPAE12135	AZPAE12135	PRJNA264310	Scaffold	7.03936	153	6330	312	20.2885	27	4.69738		74	390	4	1	88	219	0.0128205	0.00320513	0.282051	0.701923	0.0160256
GCF_000796555.1_AZPAE12136	AZPAE12136	PRJNA264310	Scaffold	6.25038	54	5739	145	39.5793	389	2.46431		20	390	3	1	40	101	0.0206897	0.00689655	0.275862	0.696552	0.0275862
GCF_000796585.1_AZPAE12137	AZPAE12137	PRJNA264310	Scaffold	6.78166	126	5769	159	36.283	2705	2.68219		1	390	0	1	34	124	0	0.00628931	0.213836	0.779874	0.00628931
GCF_000796605.1_AZPAE14717	AZPAE14717	PRJNA264310	Scaffold	6.32381	99	6454	268	24.0821		3.98691			390	2	3	62	201	0.00746269	0.011194	0.231343	0.75	0.0186567
GCF_000796615.1_AZPAE12140	AZPAE12140	PRJNA264310	Scaffold	6.47354	103	5748	107	53.7196	782	1.8275		10	390	0	0	31	76	0	0	0.28972	0.71028	0
GCF_000796645.1_AZPAE14722	AZPAE14722	PRJNA264310	Scaffold	6.44611	150	6347	193	32.886	175	2.95107		56	390	1	0	62	130	0.00518135	0	0.321244	0.673575	0.00518135
GCF_000796655.1_AZPAE12142	AZPAE12142	PRJNA264310	Scaffold	7.11934	129	5813	193	30.1192	2706	3.21345		1	390	0	1	53	139	0	0.00518135	0.274611	0.720207	0.00518135
GCF_000796685.1_AZPAE12143	AZPAE12143	PRJNA264310	Scaffold	6.45292	62	5966	209	28.5454	2707	3.38462		1	390	1	2	54	152	0.00478469	0.00956938	0.258373	0.727273	0.0143541
GCF_000796705.1_AZPAE12144	AZPAE12144	PRJNA264310	Scaffold	6.3135	70	5803	311	18.6592		5.08669			390	4	1	70	236	0.0128617	0.00321543	0.22508	0.758842	0.0160772
GCF_000796725.1_AZPAE14715	AZPAE14715	PRJNA264310	Scaffold	6.3552	83	6550	236	27.7542	179	3.47775		74	390	1	0	60	175	0.00423729	0	0.254237	0.741525	0.00423729
GCF_000796745.1_AZPAE12145	AZPAE12145	PRJNA264310	Scaffold	6.52204	114	5846	217	26.9401		3.57909			390	1	1	35	180	0.0046083	0.0046083	0.16129	0.829493	0.00921659
GCF_000796765.1_AZPAE12146	AZPAE12146	PRJNA264310	Scaffold	6.65098	54	5806	144	40.3194		2.42017			390	0	0	46	98	0	0	0.319444	0.680556	0
GCF_000796785.1_AZPAE12149	AZPAE12149	PRJNA264310	Scaffold	7.02228	233	5760	215	26.7907	439	3.59833		9	390	1	0	37	177	0.00465116	0	0.172093	0.823256	0.00465116
GCF_000796795.1_AZPAE12147	AZPAE12147	PRJNA264310	Scaffold	6.59445	114	5916	311	19.0225		4.99438			390	5	1	68	237	0.0160772	0.00321543	0.21865	0.762058	0.0192926
GCF_000796825.1_AZPAE12148	AZPAE12148	PRJNA264310	Scaffold	6.33203	65	6141	144	42.6458	17	2.29117		90	390	1	1	33	109	0.00694444	0.00694444	0.229167	0.756944	0.0138889
GCF_000796845.1_AZPAE14714	AZPAE14714	PRJNA264310	Scaffold	6.16892	121	6476	337	19.2166	111	4.94643		232	390	4	0	80	253	0.0118694	0	0.237389	0.750742	0.0118694
GCF_000796865.1_AZPAE12150	AZPAE12150	PRJNA264310	Scaffold	6.19364	61	6053	256	23.6445	179	4.0577		74	390	1	0	69	186	0.00390625	0	0.269531	0.726562	0.00390625
GCF_000796875.1_AZPAE12151	AZPAE12151	PRJNA264310	Scaffold	6.29935	155	5824	130	44.8	2123	2.18341		3	390	1	0	37	92	0.00769231	0	0.284615	0.707692	0.00769231
GCF_000796905.1_AZPAE12152	AZPAE12152	PRJNA264310	Scaffold	6.73227	138	5604	219	25.589	617	3.76095		1	390	3	1	58	157	0.0136986	0.00456621	0.26484	0.716895	0.0182648
GCF_000796925.1_AZPAE12153	AZPAE12153	PRJNA264310	Scaffold	6.57173	199	5688	135	42.1333	116	2.31839		6	390	2	0	25	108	0.0148148	0	0.185185	0.8	0.0148148
GCF_000796945.1_AZPAE12154	AZPAE12154	PRJNA264310	Scaffold	6.75858	158	5743	244	23.5369	908	4.0755		1	390	4	0	67	173	0.0163934	0	0.27459	0.709016	0.0163934
GCF_000796955.1_AZPAE12155	AZPAE12155	PRJNA264310	Scaffold	6.85535	190	6305	223	28.2735	389	3.41605		20	390	3	0	65	155	0.0134529	0	0.29148	0.695067	0.0134529
GCF_000796985.1_AZPAE12156	AZPAE12156	PRJNA264310	Scaffold	6.45728	118	6060	283	21.4134	569	4.46161		7	390	5	1	86	191	0.0176678	0.00353357	0.303887	0.674912	0.0212014
GCF_000797005.1_AZPAE12409	AZPAE12409	PRJNA264310	Scaffold	6.34191	78	6156	261	23.5862	277	4.06732		48	390	2	1	80	178	0.00766283	0.00383142	0.306513	0.681992	0.0114943
GCF_000797025.1_AZPAE14719	AZPAE14719	PRJNA264310	Scaffold	7.23831	184	6337	246	25.7602	235	3.7369		192	390	3	1	69	173	0.0121951	0.00406504	0.280488	0.703252	0.0162602
GCF_000797045.1_AZPAE12410	AZPAE12410	PRJNA264310	Scaffold	6.4451	103	6015	159	37.8302	1239	2.57532		8	390	4	0	49	106	0.0251572	0	0.308176	0.666667	0.0251572
GCF_000797055.1_AZPAE12411	AZPAE12411	PRJNA264310	Scaffold	6.74236	114	5868	133	44.1203	1011	2.2163		1	390	1	0	39	93	0.0075188	0	0.293233	0.699248	0.0075188
GCF_000797085.1_AZPAE14713	AZPAE14713	PRJNA264310	Scaffold	6.73682	112	6744	311	21.6849	111	4.40822		232	390	2	0	83	226	0.00643087	0	0.266881	0.726688	0.00643087
GCF_000797105.1_AZPAE12412	AZPAE12412	PRJNA264310	Scaffold	6.74039	84	5922	162	36.5556	274	2.66272		245	390	3	0	53	106	0.0185185	0	0.32716	0.654321	0.0185185
GCF_000797125.1_AZPAE12413	AZPAE12413	PRJNA264310	Scaffold	6.52792	124	6045	366	16.5164	782	5.70894		10	390	2	0	57	307	0.00546448	0	0.155738	0.838798	0.00546448
GCF_000797145.1_AZPAE12414	AZPAE12414	PRJNA264310	Scaffold	7.01052	228	6044	341	17.7243	782	5.34064		10	390	2	0	50	289	0.0058651	0	0.146628	0.847507	0.0058651
GCF_000797165.1_AZPAE12415	AZPAE12415	PRJNA264310	Scaffold	6.3602	85	6085	300	20.2833	782	4.69851		10	390	1	0	51	248	0.00333333	0	0.17	0.826667	0.00333333
GCF_000797185.1_AZPAE12416	AZPAE12416	PRJNA264310	Scaffold	6.7375	106	5994	256	23.4141	2708	4.096		4	390	6	0	71	179	0.0234375	0	0.277344	0.699219	0.0234375
GCF_000797205.1_AZPAE14712	AZPAE14712	PRJNA264310	Scaffold	6.29077	89	6573	302	21.7649	308	4.39273		66	390	3	0	83	216	0.00993378	0	0.274834	0.715232	0.00993378
GCF_000797225.1_AZPAE12417	AZPAE12417	PRJNA264310	Scaffold	6.28366	93	5909	146	40.4726		2.41123			390	0	0	36	110	0	0	0.246575	0.753425	0
GCF_000797245.1_AZPAE12418	AZPAE12418	PRJNA264310	Scaffold	6.24389	105	6219	216	28.7917	2708	3.35664		4	390	0	3	56	157	0	0.0138889	0.259259	0.726852	0.0138889
GCF_000797265.1_AZPAE12419	AZPAE12419	PRJNA264310	Scaffold	6.33113	119	5786	161	35.9379		2.70725			390	3	2	50	106	0.0186335	0.0124224	0.310559	0.658385	0.0310559
GCF_000797285.1_AZPAE12420	AZPAE12420	PRJNA264310	Scaffold	7.12162	177	5771	177	32.6045	252	2.97579		25	390	1	0	39	137	0.00564972	0	0.220339	0.774011	0.00564972
GCF_000797305.1_AZPAE12421	AZPAE12421	PRJNA264310	Scaffold	6.53536	119	5742	182	31.5495	500	3.07225		6	390	2	0	55	125	0.010989	0	0.302198	0.686813	0.010989
GCF_000797325.1_AZPAE12422	AZPAE12422	PRJNA264310	Scaffold	7.33547	113	5590	411	13.601	2140	6.84886		1	390	4	2	82	323	0.00973236	0.00486618	0.199513	0.785888	0.0145985
GCF_000797345.1_AZPAE14711	AZPAE14711	PRJNA270281	Contig	6.4316	197	6583	258	25.5155	179	3.77138		74	1	2	0	67	189	0.00775194	0	0.25969	0.732558	0.00775194
GCF_000797355.1_AZPAE12423	AZPAE12423	PRJNA237986	Complete	6.6031	1	6035	215	28.0698	2708	3.44	clinical	4	1	1	0	59	155	0.00465116	0	0.274419	0.72093	0.00465116
GCF_000797395.1_AZPAE13756	AZPAE13756	PRJNA266267	Scaffold	6.27851	176	6877	203	33.8768	111	2.86723		232	1	3	0	54	146	0.0147783	0	0.26601	0.719212	0.0147783
GCF_000813565.1_ASM81356v1	KY1	PRJNA270953	Scaffold	6.77923	131	5963	254	23.4764	1432	4.08557	clinical	1	1	3	5	76	170	0.011811	0.019685	0.299213	0.669291	0.0314961
GCF_000816985.1_ASM81698v1	F22031	PRJEB3995	Contig	6.49309	70	6095	87	70.0575	485	1.40731		7	1	0	0	13	74	0	0	0.149425	0.850575	0
GCF_000817165.1_DR1_assembly	DR1	PRJEB6642	Contig	6.45756	57	5438	682	7.97361		11.1438	clinical		40	16	3	167	496	0.0234604	0.00439883	0.244868	0.727273	0.0278592
GCF_000817865.1_ASM81786v1	ST260	PRJEB6642	Contig	6.46144	71	6283	201	31.2587	260	3.09994	clinical	34	40	1	1	50	149	0.00497512	0.00497512	0.248756	0.741294	0.00995025
GCF_000820805.1_PAWS136	WS136	PRJEB6642	Contig	6.46155	75	6052	110	55.0182		1.78513	clinical		40	0	2	24	84	0	0.0181818	0.218182	0.763636	0.0181818
GCF_000823905.1_LES_CF_sputum_CF03_contigs_8_a1	LES_CF_sputum_CF03_contigs_8_a1	PRJEB6642	Contig	6.4857	58	6006	118	50.8983	146	1.92685	clinical	65	40	0	0	17	101	0	0	0.144068	0.855932	0
GCF_000823925.1_LES_CF_sputum_CF03_contigs_9_a1	LES_CF_sputum_CF03_contigs_9_a1	PRJEB6642	Contig	6.47675	60	6002	134	44.791	146	2.18383	clinical	65	40	0	0	25	109	0	0	0.186567	0.813433	0
GCF_000823945.1_LES_CF_sputum_CF03_contigs_10_a1	LES_CF_sputum_CF03_contigs_10_a1	PRJEB6642	Contig	6.48494	63	6008	130	46.2154	146	2.11795	clinical	65	40	0	0	23	107	0	0	0.176923	0.823077	0
GCF_000823965.1_LES_CF_sputum_CF03_contigs_11_a1	LES_CF_sputum_CF03_contigs_11_a1	PRJEB6642	Contig	6.46116	72	6025	117	51.4957	146	1.90492	clinical	65	40	0	0	17	100	0	0	0.145299	0.854701	0
GCF_000823985.1_LES_CF_sputum_CF03_contigs_13_a1	LES_CF_sputum_CF03_contigs_13_a1	PRJEB6642	Contig	6.45749	64	6029	118	51.0932	146	1.91964	clinical	65	40	0	0	19	99	0	0	0.161017	0.838983	0
GCF_000824005.1_LES_CF_sputum_CF03_contigs_14_a1	LES_CF_sputum_CF03_contigs_14_a1	PRJEB6642	Contig	6.46009	79	6028	116	51.9655	146	1.88802	clinical	65	40	0	0	16	100	0	0	0.137931	0.862069	0
GCF_000825745.1_PAE221	Pae221_ST274	PRJEB6642	Contig	6.48512	59	5832	169	34.5089	274	2.8162	clinical	245	40	57	1	28	83	0.337278	0.00591716	0.16568	0.491124	0.343195
GCF_000824025.1_LES_CF_sputum_CF03_contigs_16_a1	LES_CF_sputum_CF03_contigs_16_a1	PRJEB6642	Contig	6.45641	63	6005	130	46.1923	146	2.11899	clinical	65	40	0	0	22	108	0	0	0.169231	0.830769	0
GCF_000824045.1_LES_CF_sputum_CF03_contigs_17_a1	LES_CF_sputum_CF03_contigs_17_a1	PRJEB6642	Contig	6.46207	72	6007	117	51.3419	146	1.91052	clinical	65	40	0	0	17	100	0	0	0.145299	0.854701	0
GCF_000824065.1_LES_CF_sputum_CF03_contigs_18_a1	LES_CF_sputum_CF03_contigs_18_a1	PRJEB6642	Contig	6.45717	63	6005	131	45.8397	146	2.13494	clinical	65	40	0	0	21	110	0	0	0.160305	0.839695	0
GCF_000824085.1_LES_CF_sputum_CF03_contigs_20_a1	LES_CF_sputum_CF03_contigs_20_a1	PRJEB6642	Contig	6.46134	77	6026	117	51.5043	146	1.90461	clinical	65	40	0	0	17	100	0	0	0.145299	0.854701	0
GCF_000824105.1_LES_CF_sputum_CF03_contigs_21_a1	LES_CF_sputum_CF03_contigs_21_a1	PRJEB6642	Contig	6.45718	68	6004	117	51.3162	146	1.91145	clinical	65	40	0	0	17	100	0	0	0.145299	0.854701	0
GCF_000824125.1_LES_CF_sputum_CF03_contigs_23_a1	LES_CF_sputum_CF03_contigs_23_a1	PRJEB6642	Contig	6.45812	64	6006	132	45.5	146	2.15054	clinical	65	40	0	0	25	107	0	0	0.189394	0.810606	0
GCF_000824145.1_LES_CF_sputum_CF03_contigs_24_a1	LES_CF_sputum_CF03_contigs_24_a1	PRJEB6642	Contig	6.45747	60	6008	113	53.1681	146	1.8461	clinical	65	40	0	0	17	96	0	0	0.150442	0.849558	0
GCF_000824165.1_LES_CF_sputum_CF03_contigs_25_a1	LES_CF_sputum_CF03_contigs_25_a1	PRJEB6642	Contig	6.48529	65	6005	134	44.8134	146	2.18277	clinical	65	40	0	0	21	113	0	0	0.156716	0.843284	0
GCF_000824185.1_LES_CF_sputum_CF03_contigs_26_a1	LES_CF_sputum_CF03_contigs_26_a1	PRJEB6642	Contig	6.45707	65	6004	120	50.0333	146	1.9595	clinical	65	40	0	0	18	102	0	0	0.15	0.85	0
GCF_000824205.1_LES_CF_sputum_CF03_contigs_28_a1	LES_CF_sputum_CF03_contigs_28_a1	PRJEB6642	Contig	6.45683	63	6008	118	50.9153	146	1.92622	clinical	65	40	0	0	20	98	0	0	0.169492	0.830508	0
GCF_000824225.1_LES_CF_sputum_CF03_contigs_29_a1	LES_CF_sputum_CF03_contigs_29_a1	PRJEB6642	Contig	6.45632	68	6008	116	51.7931	146	1.89419	clinical	65	40	0	0	17	99	0	0	0.146552	0.853448	0
GCF_000824245.1_LES_CF_sputum_CF03_contigs_31_a1	LES_CF_sputum_CF03_contigs_31_a1	PRJEB6642	Contig	6.45686	65	6023	121	49.7769	146	1.9694	clinical	65	40	0	0	20	101	0	0	0.165289	0.834711	0
GCF_000824265.1_LES_CF_sputum_CF03_contigs_32_a1	LES_CF_sputum_CF03_contigs_32_a1	PRJEB6642	Contig	6.45723	60	6007	118	50.9068	146	1.92653	clinical	65	40	0	0	18	100	0	0	0.152542	0.847458	0
GCF_000824285.1_LES_CF_sputum_CF03_contigs_33_a1	LES_CF_sputum_CF03_contigs_33_a1	PRJEB6642	Contig	6.45748	60	6004	124	48.4194	146	2.0235	clinical	65	40	0	0	19	105	0	0	0.153226	0.846774	0
GCF_000824305.1_LES_CF_sputum_CF03_contigs_35_a1	LES_CF_sputum_CF03_contigs_35_a1	PRJEB6642	Contig	6.45731	60	6002	125	48.016	146	2.04015	clinical	65	40	0	0	18	107	0	0	0.144	0.856	0
GCF_000824325.1_LES_CF_sputum_CF03_contigs_36_a1	LES_CF_sputum_CF03_contigs_36_a1	PRJEB6642	Contig	6.45715	60	6010	115	52.2609	146	1.87755	clinical	65	40	0	0	15	100	0	0	0.130435	0.869565	0
GCF_000824345.1_LES_CF_sputum_CF03_contigs_38_a1	LES_CF_sputum_CF03_contigs_38_a1	PRJEB6642	Contig	6.46159	80	6005	116	51.7672	146	1.89512	clinical	65	40	0	0	16	100	0	0	0.137931	0.862069	0
GCF_000824365.1_LES_CF_sputum_CF03_contigs_39_a1	LES_CF_sputum_CF03_contigs_39_a1	PRJEB6642	Contig	6.46005	72	6007	119	50.479	146	1.94254	clinical	65	40	0	0	19	100	0	0	0.159664	0.840336	0
GCF_000824385.1_LES_CF_sputum_CF03_contigs_40_a1	LES_CF_sputum_CF03_contigs_40_a1	PRJEB6642	Contig	6.46076	74	6007	118	50.9068	146	1.92653	clinical	65	40	0	0	18	100	0	0	0.152542	0.847458	0
GCF_000824405.1_LES_CF_sputum_CF03_contigs_1_a1	LES_CF_sputum_CF03_contigs_1_a1	PRJEB6642	Contig	6.45685	62	6005	118	50.8898	146	1.92716	clinical	65	40	0	0	18	100	0	0	0.152542	0.847458	0
GCF_000824425.1_LES_CF_sputum_CF03_contigs_2_a1	LES_CF_sputum_CF03_contigs_2_a1	PRJEB6642	Contig	6.46132	69	6004	133	45.1429	146	2.16718	clinical	65	40	0	0	23	110	0	0	0.172932	0.827068	0
GCF_000824445.1_LES_CF_sputum_CF03_contigs_3_a1	LES_CF_sputum_CF03_contigs_3_a1	PRJEB6642	Contig	6.48002	68	6007	126	47.6746	146	2.05446	clinical	65	40	0	0	20	106	0	0	0.15873	0.84127	0
GCF_000824465.1_LES_CF_sputum_CF03_contigs_5_a1	LES_CF_sputum_CF03_contigs_5_a1	PRJEB6642	Contig	6.45706	61	6006	135	44.4889	146	2.19834	clinical	65	40	0	0	25	110	0	0	0.185185	0.814815	0
GCF_000824485.1_LES_CF_sputum_CF03_contigs_6_a1	LES_CF_sputum_CF03_contigs_6_a1	PRJEB6642	Contig	6.45704	68	6005	122	49.2213	146	1.99119	clinical	65	40	0	0	19	103	0	0	0.155738	0.844262	0
GCF_000824505.1_LES_CF_sputum_CF03_contigs_15_a1	LES_CF_sputum_CF03_contigs_15_a1	PRJEB6642	Contig	6.45727	61	6005	130	46.1923	146	2.11899	clinical	65	40	0	0	24	106	0	0	0.184615	0.815385	0
GCF_000824525.1_LES_CF_sputum_CF03_contigs_19_a1	LES_CF_sputum_CF03_contigs_19_a1	PRJEB6642	Contig	6.46192	74	6023	131	45.9771	146	2.1287	clinical	65	40	0	0	22	109	0	0	0.167939	0.832061	0
GCF_000824545.1_LES_CF_sputum_CF03_contigs_22_a1	LES_CF_sputum_CF03_contigs_22_a1	PRJEB6642	Contig	6.45639	66	6006	120	50.05	146	1.95886	clinical	65	40	0	0	16	104	0	0	0.133333	0.866667	0
GCF_000824565.1_LES_CF_sputum_CF03_contigs_27_a1	LES_CF_sputum_CF03_contigs_27_a1	PRJEB6642	Contig	6.46118	75	6004	122	49.2131	146	1.99151	clinical	65	40	0	0	18	104	0	0	0.147541	0.852459	0
GCF_000824585.1_LES_CF_sputum_CF03_contigs_30_a1	LES_CF_sputum_CF03_contigs_30_a1	PRJEB6642	Contig	6.45702	59	6006	116	51.7759	146	1.89481	clinical	65	40	0	0	18	98	0	0	0.155172	0.844828	0
GCF_000824605.1_LES_CF_sputum_CF03_contigs_4_a1	LES_CF_sputum_CF03_contigs_4_a1	PRJEB6642	Contig	6.45723	60	6004	132	45.4849	146	2.15124	clinical	65	40	0	0	24	108	0	0	0.181818	0.818182	0
GCF_000824625.1_LES_CF_sputum_CF03_contigs_7_a1	LES_CF_sputum_CF03_contigs_7_a1	PRJEB7414	Contig	6.36642	370	6003	123	48.8049	146	2.00784		65	1	0	0	18	105	0	0	0.146341	0.853659	0
GCF_000824645.1_LES_CF_sputum_CF03_contigs_12_a1	LES_CF_sputum_CF03_contigs_12_a1	PRJDB3032	Complete	6.85095	1	6001	134	44.7836	146	2.18419	clinical	65	1	0	0	23	111	0	0	0.171642	0.828358	0
GCF_000824665.1_LES_CF_sputum_CF03_contigs_34_a1	LES_CF_sputum_CF03_contigs_34_a1	PRJDB2972	Complete	6.81494	1	6005	117	51.3248	146	1.91114	clinical	65	1	0	0	16	101	0	0	0.136752	0.863248	0
GCF_000824685.1_LES_CF_sputum_CF03_contigs_37_a1	LES_CF_sputum_CF03_contigs_37_a1	PRJNA245215	Complete	6.71234	1	6006	118	50.8983	146	1.92685	clinical	65	1	0	0	18	100	0	0	0.152542	0.847458	0
GCF_000829255.1_ASM82925v1	NCGM1984	PRJNA273956	Scaffold	6.73082	24	6428	99	64.9293	235	1.51678	clinical	192	2	0	0	17	82	0	0	0.171717	0.828283	0
GCF_000829275.1_ASM82927v1	NCGM1900	PRJNA273956	Scaffold	6.93307	40	6373	107	59.5607	235	1.65123	clinical	192	2	0	0	16	91	0	0	0.149533	0.850467	0
GCF_000829885.1_ASM82988v1	FRD1	PRJNA275365	Contig	6.68852	31	5981	309	19.356	111	4.91256	clinical	232	1	0	0	31	278	0	0	0.100324	0.899676	0
GCF_000937465.2_ASM93746v2	MRSN 20176	PRJNA277725	Contig	6.85283	266	6302	158	39.8861	316	2.44582	clinical	32	1	0	0	28	130	0	0	0.177215	0.822785	0
GCF_000937495.2_ASM93749v2	MRSN 17623	PRJDB3351	Contig	7.16754	91	6556	163	40.2209	244	2.42596		85	1	2	0	40	121	0.0122699	0	0.245399	0.742331	0.0122699
GCF_000950725.1_ASM95072v1	FRD1	PRJNA281807	Complete	7.49759	1	6150	167	36.8263	111	2.64366		232	1	0	0	42	125	0	0	0.251497	0.748503	0
GCF_000968815.1_ASM96881v1	O400	PRJNA223629	Contig	6.34841	37	6373	311	20.492	270	4.6529	clinical	6	1	1	0	87	223	0.00321543	0	0.279743	0.717042	0.00321543
GCF_000974565.1_ASM97456v1	KF702	PRJNA223630	Contig	6.26688	24	6690	182	36.7582	2735	2.64843	clinical	1	1	8	4	45	125	0.043956	0.021978	0.247253	0.686813	0.0659341
GCF_000981825.1_ASM98182v1	Carb01 63	PRJNA282164	Scaffold	6.34237	515	7061	167	42.2814	111	2.31046		232	222	2	0	26	139	0.011976	0	0.155689	0.832335	0.011976
GCF_000982125.1_ASM98212v1	MRSN 317	PRJNA277811	Chromosome	7.25915	2	5909	110	53.7182	137	1.82755	clinical	2	1	0	0	27	83	0	0	0.245455	0.754545	0
GCF_000982155.1_ASM98215v1	MRSN 321	PRJNA282164	Scaffold	6.40244	249	5790	94	61.5957	663	1.59755	clinical	7	222	0	0	18	76	0	0	0.191489	0.808511	0
GCF_000987945.1_ASM98794v1	Pae_CF67.01a	PRJNA282164	Scaffold	6.3494	407	5513	881	6.25766		13.7785	clinical		222	3	1	232	645	0.00340522	0.00113507	0.263337	0.732123	0.00454029
GCF_000988505.1_ASM98850v1	S04 90	PRJNA282164	Scaffold	6.43586	82	6885	141	48.8298	446	2.00683	clinical	47	222	0	0	23	118	0	0	0.163121	0.836879	0
GCF_001007185.1_ASM100718v1	Pae_CF67.01p	PRJNA282164	Scaffold	6.37934	406	5871	303	19.3762	274	4.90768	clinical	245	222	3	1	97	202	0.00990099	0.00330033	0.320132	0.666667	0.0132013
GCF_001007205.1_ASM100720v1	Pae_CF67.01c	PRJNA282164	Scaffold	6.43339	119	5634	694	8.11816		10.9671	clinical		222	2	0	199	493	0.00288184	0	0.286744	0.710375	0.00288184
GCF_001007215.1_ASM100721v1	Pae_CF67.01l	PRJNA282164	Scaffold	6.40562	180	5950	144	41.3194	274	2.36298	clinical	245	222	3	0	26	115	0.0208333	0	0.180556	0.798611	0.0208333
GCF_001007265.1_ASM100726v1	Pae_CF67.01r	PRJNA282164	Scaffold	6.34244	455	5798	505	11.4812	274	8.01206		245	222	9	1	166	329	0.0178218	0.0019802	0.328713	0.651485	0.019802
GCF_001007275.1_ASM100727v1	Pae_CF67.01k	PRJNA282164	Scaffold	6.40259	216	5937	186	31.9194	274	3.03773	clinical	245	222	6	0	61	119	0.0322581	0	0.327957	0.639785	0.0322581
GCF_001007315.1_ASM100731v1	Pae_CF67.01n	PRJNA282164	Scaffold	6.40376	263	5904	219	26.9589	274	3.57668	clinical	245	222	2	0	90	127	0.00913242	0	0.410959	0.579909	0.00913242
GCF_001007345.1_ASM100734v1	Pae_CF67.01h	PRJNA282164	Scaffold	6.4172	92	5592	757	7.38705		11.9231	clinical		222	1	0	216	540	0.001321	0	0.285337	0.713342	0.001321
GCF_001007395.1_ASM100739v1	Pae_CF67.01m	PRJNA282164	Scaffold	6.40911	171	5893	263	22.4068	274	4.27225	clinical	245	222	1	0	84	178	0.00380228	0	0.319392	0.676806	0.00380228
GCF_001007415.1_ASM100741v1	Pae_CF67.01q	PRJNA282164	Scaffold	6.37705	231	5864	323	18.1548	274	5.22062		245	222	1	1	87	234	0.00309597	0.00309597	0.26935	0.724458	0.00619195
GCF_001007425.1_ASM100742v1	Pae_CF67.01s	PRJNA282164	Scaffold	6.41453	123	5927	159	37.2767	274	2.61255	clinical	245	222	2	0	46	111	0.0125786	0	0.289308	0.698113	0.0125786
GCF_001007475.1_ASM100747v1	Pae_CF67.01o	PRJNA282164	Scaffold	6.38959	132	5908	219	26.9772	274	3.57434	clinical	245	222	0	0	75	144	0	0	0.342466	0.657534	0
GCF_001010525.1_ASM101052v1	Pae_CF67.02b	PRJNA283248	Contig	6.26737	77	5620	577	9.74004		9.31096	clinical		1	3	2	129	443	0.00519931	0.0034662	0.22357	0.767764	0.00866551
GCF_001010535.1_ASM101053v1	Pae_CF67.02c	PRJNA282164	Scaffold	6.40346	146	5913	198	29.8636	274	3.24006	clinical	245	222	1	0	67	130	0.00505051	0	0.338384	0.656566	0.00505051
GCF_001010545.1_ASM101054v1	Pae_CF67.02a	PRJNA282164	Scaffold	6.41119	149	5801	299	19.4013		4.90164	clinical		222	1	0	68	230	0.00334448	0	0.227425	0.769231	0.00334448
GCF_001013395.1_ASM101339v1	UM-01	PRJNA282164	Scaffold	6.41896	85	5805	112	51.8304		1.89285	clinical		222	0	0	27	85	0	0	0.241071	0.758929	0
GCF_001023615.1_ASM102361v1	Pae_CF67.02i	PRJNA282164	Scaffold	6.40061	195	5923	177	33.4633	274	2.90164	clinical	245	222	0	0	53	124	0	0	0.299435	0.700565	0
GCF_001023625.1_ASM102362v1	Pae_CF67.02d	PRJNA282164	Scaffold	6.4005	180	5906	221	26.724	274	3.60699	clinical	245	222	1	0	62	158	0.00452489	0	0.280543	0.714932	0.00452489
GCF_001023635.1_ASM102363v1	Pae_CF67.02g	PRJNA282164	Scaffold	6.4047	141	5942	146	40.6986	274	2.39816	clinical	245	222	0	0	36	110	0	0	0.246575	0.753425	0
GCF_001023675.1_ASM102367v1	Pae_CF67.02k	PRJNA282164	Scaffold	6.40259	138	5909	220	26.8591	274	3.58949	clinical	245	222	0	0	73	147	0	0	0.331818	0.668182	0
GCF_001023685.1_ASM102368v1	Pae_CF67.02l	PRJNA282164	Scaffold	6.40665	128	5911	200	29.555	274	3.27279	clinical	245	222	0	0	66	134	0	0	0.33	0.67	0
GCF_001023705.1_ASM102370v1	Pae_CF67.02m	PRJNA282164	Scaffold	6.4022	174	5930	177	33.5028	274	2.89831	clinical	245	222	0	0	55	122	0	0	0.310734	0.689266	0
GCF_001023735.1_ASM102373v1	Pae_CF67.02s	PRJNA282164	Scaffold	6.60499	824	5922	169	35.0414	274	2.77459	clinical	245	222	0	0	53	116	0	0	0.313609	0.686391	0
GCF_001023755.1_ASM102375v1	Pae_CF67.03a	PRJNA282164	Scaffold	6.39923	155	5939	155	38.3161	274	2.54349	clinical	245	222	0	0	46	109	0	0	0.296774	0.703226	0
GCF_001023765.1_ASM102376v1	Pae_CF67.03c	PRJNA282164	Scaffold	6.40657	145	5908	214	27.6075	274	3.49559	clinical	245	222	0	0	63	151	0	0	0.294393	0.705607	0
GCF_001023775.1_ASM102377v1	Pae_CF67.03j	PRJNA282164	Scaffold	6.40434	90	5954	812	7.33251	274	12.0012	clinical	245	222	583	0	73	156	0.71798	0	0.0899015	0.192118	0.71798
GCF_001023815.1_ASM102381v1	Pae_CF67.03n	PRJNA282164	Scaffold	6.40139	169	5901	227	25.9956	274	3.70431	clinical	245	222	1	1	69	156	0.00440529	0.00440529	0.303965	0.687225	0.00881057
GCF_001023835.1_ASM102383v1	Pae_CF67.03p	PRJNA282164	Scaffold	6.40301	128	5929	175	33.88	274	2.86697	clinical	245	222	0	0	46	129	0	0	0.262857	0.737143	0
GCF_001023845.1_ASM102384v1	Pae_CF67.04d	PRJNA282164	Scaffold	6.40119	173	5941	141	42.1347	274	2.31832	clinical	245	222	1	0	32	108	0.0070922	0	0.22695	0.765957	0.0070922
GCF_001023875.1_ASM102387v1	Pae_CF67.04g	PRJNA282164	Scaffold	6.40155	185	5921	192	30.8385	274	3.14085	clinical	245	222	0	0	63	129	0	0	0.328125	0.671875	0
GCF_001023895.1_ASM102389v1	Pae_CF67.04j	PRJNA282164	Scaffold	6.39166	203	5935	149	39.8322	274	2.44905	clinical	245	222	0	0	42	107	0	0	0.281879	0.718121	0
GCF_001023915.1_ASM102391v1	Pae_CF67.04p	PRJNA282164	Scaffold	6.40807	128	5915	206	28.7136	274	3.36546	clinical	245	222	0	0	62	144	0	0	0.300971	0.699029	0
GCF_001023925.1_ASM102392v1	Pae_CF67.02e	PRJNA282164	Scaffold	6.4039	166	5904	222	26.5946	274	3.6239	clinical	245	222	0	0	68	154	0	0	0.306306	0.693694	0
GCF_001023955.1_ASM102395v1	Pae_CF67.02n	PRJNA282164	Scaffold	6.39996	192	5888	237	24.8439	274	3.86939	clinical	245	222	2	0	75	160	0.00843882	0	0.316456	0.675105	0.00843882
GCF_001023975.1_ASM102397v1	Pae_CF67.02p	PRJNA282164	Scaffold	6.39976	159	5930	166	35.7229	274	2.7231	clinical	245	222	2	0	53	111	0.0120482	0	0.319277	0.668675	0.0120482
GCF_001023985.1_ASM102398v1	Pae_CF67.02o	PRJNA282164	Scaffold	6.40479	139	5917	195	30.3436	274	3.19045	clinical	245	222	0	0	61	134	0	0	0.312821	0.687179	0
GCF_001023995.1_ASM102399v1	Pae_CF67.02r	PRJNA282164	Scaffold	6.40342	126	5907	235	25.1362	274	3.82612	clinical	245	222	1	0	69	165	0.00425532	0	0.293617	0.702128	0.00425532
GCF_001024035.1_ASM102403v1	Pae_CF67.02t	PRJNA282164	Scaffold	6.40599	117	5920	180	32.8889	274	2.95082	clinical	245	222	0	0	50	130	0	0	0.277778	0.722222	0
GCF_001024055.1_ASM102405v1	Pae_CF67.03d	PRJNA282164	Scaffold	6.40619	146	5918	195	30.3487	274	3.18992	clinical	245	222	0	0	58	137	0	0	0.297436	0.702564	0
GCF_001024065.1_ASM102406v1	Pae_CF67.03e	PRJNA282164	Scaffold	6.40556	130	5925	173	34.2486	274	2.837	clinical	245	222	0	0	51	122	0	0	0.294798	0.705202	0
GCF_001024075.1_ASM102407v1	Pae_CF67.03f	PRJNA282164	Scaffold	6.40365	134	5944	142	41.8591	274	2.33322	clinical	245	222	0	0	40	102	0	0	0.28169	0.71831	0
GCF_001024115.1_ASM102411v1	Pae_CF67.03h	PRJNA282164	Scaffold	6.3978	203	5928	176	33.6818	274	2.88336	clinical	245	222	1	0	63	112	0.00568182	0	0.357955	0.636364	0.00568182
GCF_001024125.1_ASM102412v1	Pae_CF67.03i	PRJNA282164	Scaffold	6.39616	214	5935	161	36.8633	274	2.64108	clinical	245	222	0	0	56	105	0	0	0.347826	0.652174	0
GCF_001024135.1_ASM102413v1	Pae_CF67.03m	PRJNA282164	Scaffold	6.40091	185	5935	156	38.0449	274	2.56116	clinical	245	222	0	0	46	110	0	0	0.294872	0.705128	0
GCF_001024145.1_ASM102414v1	Pae_CF67.03o	PRJNA282164	Scaffold	6.40466	144	5901	238	24.7941	274	3.87685	clinical	245	222	1	0	70	167	0.00420168	0	0.294118	0.701681	0.00420168
GCF_001024195.1_ASM102419v1	Pae_CF67.03q	PRJNA282164	Scaffold	6.39392	208	5888	248	23.7419	274	4.04172	clinical	245	222	2	0	74	172	0.00806452	0	0.298387	0.693548	0.00806452
GCF_001024205.1_ASM102420v1	Pae_CF67.03r	PRJNA282164	Scaffold	6.40281	148	5918	207	28.5894	274	3.37959	clinical	245	222	0	1	69	137	0	0.00483092	0.333333	0.661836	0.00483092
GCF_001024215.1_ASM102421v1	Pae_CF67.04c	PRJNA282164	Scaffold	6.40585	85	5923	184	32.1902	274	3.01294	clinical	245	222	0	0	51	133	0	0	0.277174	0.722826	0
GCF_001024235.1_ASM102423v1	Pae_CF67.04f	PRJNA282164	Scaffold	6.39966	158	5891	255	23.102	274	4.14904	clinical	245	222	1	1	86	167	0.00392157	0.00392157	0.337255	0.654902	0.00784314
GCF_001024275.1_ASM102427v1	Pae_CF67.04k	PRJNA282164	Scaffold	6.39638	214	5921	186	31.8333	274	3.04569	clinical	245	222	0	0	62	124	0	0	0.333333	0.666667	0
GCF_001024285.1_ASM102428v1	Pae_CF67.04l	PRJNA282164	Scaffold	6.41068	185	5945	139	42.7698	274	2.28468	clinical	245	222	0	0	34	105	0	0	0.244604	0.755396	0
GCF_001024305.1_ASM102430v1	Pae_CF67.04m	PRJNA282164	Scaffold	6.40563	116	5921	180	32.8944	274	2.95034	clinical	245	222	0	0	67	113	0	0	0.372222	0.627778	0
GCF_001024325.1_ASM102432v1	Pae_CF67.04q	PRJNA282164	Scaffold	6.41691	116	5904	249	23.7108	274	4.04681	clinical	245	222	3	0	70	176	0.0120482	0	0.281124	0.706827	0.0120482
GCF_001024355.1_ASM102435v1	Pae_CF67.04r	PRJNA282164	Scaffold	6.39053	249	5910	221	26.7421	274	3.60463	clinical	245	222	15	0	73	133	0.0678733	0	0.330317	0.60181	0.0678733
GCF_001024365.1_ASM102436v1	Pae_CF67.02f	PRJNA282164	Scaffold	6.40195	96	5927	162	36.5864	274	2.66054	clinical	245	222	0	0	47	115	0	0	0.290123	0.709877	0
GCF_001024375.1_ASM102437v1	Pae_CF67.02h	PRJNA282164	Scaffold	6.40313	162	5930	177	33.5028	274	2.89831	clinical	245	222	0	0	52	125	0	0	0.293785	0.706215	0
GCF_001024395.1_ASM102439v1	Pae_CF67.02j	PRJNA282164	Scaffold	6.403	177	5869	304	19.3059	274	4.92467	clinical	245	222	1	0	99	204	0.00328947	0	0.325658	0.671053	0.00328947
GCF_001024435.1_ASM102443v1	Pae_CF67.03b	PRJNA282164	Scaffold	6.40407	150	5920	161	36.7702	274	2.64759	clinical	245	222	0	0	39	122	0	0	0.242236	0.757764	0
GCF_001024445.1_ASM102444v1	Pae_CF67.02q	PRJNA282164	Scaffold	6.40561	102	5924	184	32.1957	274	3.01244	clinical	245	222	0	0	67	117	0	0	0.36413	0.63587	0
GCF_001024455.1_ASM102445v1	Pae_CF67.03g	PRJNA282164	Scaffold	6.40334	120	5924	202	29.3267	274	3.29742	clinical	245	222	0	0	68	134	0	0	0.336634	0.663366	0
GCF_001024495.1_ASM102449v1	Pae_CF67.03k	PRJNA282164	Scaffold	6.40376	138	5922	186	31.8387	274	3.04519	clinical	245	222	0	0	66	120	0	0	0.354839	0.645161	0
GCF_001024515.1_ASM102451v1	Pae_CF67.03l	PRJNA282164	Scaffold	6.39462	165	5944	144	41.2778	274	2.36531	clinical	245	222	1	0	38	105	0.00694444	0	0.263889	0.729167	0.00694444
GCF_001024535.1_ASM102453v1	Pae_CF67.04a	PRJNA282164	Scaffold	6.39909	213	5925	174	34.0517	274	2.85293	clinical	245	222	1	0	41	132	0.00574713	0	0.235632	0.758621	0.00574713
GCF_001024545.1_ASM102454v1	Pae_CF67.04b	PRJNA282164	Scaffold	6.40407	147	5921	178	33.264	274	2.91851	clinical	245	222	0	0	53	125	0	0	0.297753	0.702247	0
GCF_001024565.1_ASM102456v1	Pae_CF67.04e	PRJNA282164	Scaffold	6.40822	79	5879	263	22.3536	274	4.28199	clinical	245	222	0	0	64	199	0	0	0.243346	0.756654	0
GCF_001024585.1_ASM102458v1	Pae_CF67.04h	PRJNA282164	Scaffold	6.40036	134	5902	241	24.4896	274	3.92316	clinical	245	222	0	0	74	167	0	0	0.307054	0.692946	0
GCF_001024615.1_ASM102461v1	Pae_CF67.04i	PRJNA282164	Scaffold	6.40147	169	5918	189	31.3122	274	3.09481	clinical	245	222	0	0	57	132	0	0	0.301587	0.698413	0
GCF_001024635.1_ASM102463v1	Pae_CF67.04n	PRJNA282164	Scaffold	6.40447	147	5948	129	46.1085	274	2.12276	clinical	245	222	0	0	30	99	0	0	0.232558	0.767442	0
GCF_001024645.1_ASM102464v1	Pae_CF67.04o	PRJNA282164	Scaffold	6.39695	184	5922	176	33.6477	274	2.88619	clinical	245	222	1	0	51	124	0.00568182	0	0.289773	0.704545	0.00568182
GCF_001024655.1_ASM102465v1	Pae_CF67.04s	PRJNA282164	Scaffold	6.41084	145	5921	200	29.605	274	3.26744	clinical	245	222	1	0	56	143	0.005	0	0.28	0.715	0.005
GCF_001024695.1_ASM102469v1	Pae_CF67.04t	PRJNA282164	Scaffold	6.39476	166	5927	174	34.0632	274	2.85199	clinical	245	222	0	0	50	124	0	0	0.287356	0.712644	0
GCF_001024715.1_ASM102471v1	Pae_CF67.05a	PRJNA282164	Scaffold	6.40214	171	5906	219	26.968	274	3.57551	clinical	245	222	2	0	71	146	0.00913242	0	0.324201	0.666667	0.00913242
GCF_001024725.1_ASM102472v1	Pae_CF67.05b	PRJNA282164	Scaffold	6.40073	149	5938	173	34.3237	274	2.83096	clinical	245	222	0	0	52	121	0	0	0.300578	0.699422	0
GCF_001024755.1_ASM102475v1	Pae_CF67.05c	PRJNA282164	Scaffold	6.40114	172	5910	197	30	274	3.22581	clinical	245	222	2	0	61	134	0.0101523	0	0.309645	0.680203	0.0101523
GCF_001024765.1_ASM102476v1	Pae_CF67.05d	PRJNA282164	Scaffold	6.40133	161	5913	199	29.7136	274	3.25589	clinical	245	222	0	0	66	133	0	0	0.331658	0.668342	0
GCF_001024775.1_ASM102477v1	Pae_CF67.05e	PRJNA282164	Scaffold	6.40367	179	5923	179	33.0894	274	2.93346	clinical	245	222	1	0	49	129	0.00558659	0	0.273743	0.72067	0.00558659
GCF_001024805.1_ASM102480v1	Pae_CF67.05f	PRJNA282164	Scaffold	6.40351	145	5916	196	30.1837	274	3.20681	clinical	245	222	0	0	70	126	0	0	0.357143	0.642857	0
GCF_001024835.1_ASM102483v1	Pae_CF67.05g	PRJNA282164	Scaffold	6.39939	191	5928	184	32.2174	274	3.01047	clinical	245	222	0	0	53	131	0	0	0.288043	0.711957	0
GCF_001024845.1_ASM102484v1	Pae_CF67.05h	PRJNA282164	Scaffold	6.39593	177	5919	198	29.8939	274	3.23688	clinical	245	222	0	0	73	125	0	0	0.368687	0.631313	0
GCF_001024855.1_ASM102485v1	Pae_CF67.05i	PRJNA282164	Scaffold	6.39602	194	5916	187	31.6364	274	3.06407	clinical	245	222	0	0	58	129	0	0	0.31016	0.68984	0
GCF_001024875.1_ASM102487v1	Pae_CF67.05k	PRJNA282164	Scaffold	6.41011	120	5899	226	26.1018	274	3.6898	clinical	245	222	0	0	77	149	0	0	0.340708	0.659292	0
GCF_001024915.1_ASM102491v1	Pae_CF67.05l	PRJNA282164	Scaffold	6.40468	125	5907	212	27.8632	274	3.46462	clinical	245	222	3	0	50	159	0.0141509	0	0.235849	0.75	0.0141509
GCF_001024925.1_ASM102492v1	Pae_CF67.05m	PRJNA282164	Scaffold	6.40906	140	5909	201	29.398	274	3.28969	clinical	245	222	1	0	56	144	0.00497512	0	0.278607	0.716418	0.00497512
GCF_001024945.1_ASM102494v1	Pae_CF67.05n	PRJEB8355	Contig	7.04009	83	5943	153	38.8431	274	2.50984		245	1	0	0	46	107	0	0	0.300654	0.699346	0
GCF_001024955.1_ASM102495v1	Pae_CF67.05o	PRJNA282164	Scaffold	6.40935	143	5933	154	38.526	274	2.52998	clinical	245	222	0	0	48	106	0	0	0.311688	0.688312	0
GCF_001024995.1_ASM102499v1	Pae_CF67.05p	PRJNA282164	Scaffold	6.38946	143	5932	173	34.289	274	2.83374	clinical	245	222	2	0	49	122	0.0115607	0	0.283237	0.705202	0.0115607
GCF_001034665.1_ASM103466v1	Pae_CF67.05s	PRJNA282164	Scaffold	6.38736	180	5929	189	31.3704	274	3.08924	clinical	245	222	1	0	61	127	0.005291	0	0.322751	0.671958	0.005291
GCF_001034675.1_ASM103467v1	Pae_CF67.06h	PRJNA282164	Scaffold	6.40078	175	5827	289	20.1626		4.72531	clinical		222	0	0	83	206	0	0	0.287197	0.712803	0
GCF_001034685.1_ASM103468v1	Pae_CF67.06j	PRJNA282164	Scaffold	6.40208	147	5711	442	12.9208		7.18349	clinical		222	1	0	114	327	0.00226244	0	0.257919	0.739819	0.00226244
GCF_001034745.1_ASM103474v1	Pae_CF67.07b	PRJNA282164	Scaffold	6.40339	169	5909	228	25.9167	274	3.71517	clinical	245	222	0	0	72	156	0	0	0.315789	0.684211	0
GCF_001034755.1_ASM103475v1	Pae_CF67.07d	PRJNA282164	Scaffold	6.40085	154	5924	174	34.046	274	2.85339	clinical	245	222	0	0	50	124	0	0	0.287356	0.712644	0
GCF_001034765.1_ASM103476v1	Pae_CF67.07e	PRJNA282164	Scaffold	6.40782	125	5921	204	29.0245	274	3.33061	clinical	245	222	0	0	61	143	0	0	0.29902	0.70098	0
GCF_001034785.1_ASM103478v1	Pae_CF67.07f	PRJNA282164	Scaffold	6.40402	197	5918	197	30.0406	274	3.22159	clinical	245	222	0	0	56	141	0	0	0.284264	0.715736	0
GCF_001034825.1_ASM103482v1	Pae_CF67.07i	PRJNA282164	Scaffold	6.40798	93	5939	159	37.3522	274	2.60741	clinical	245	222	0	0	55	104	0	0	0.345912	0.654088	0
GCF_001034835.1_ASM103483v1	Pae_CF67.07m	PRJNA282164	Scaffold	6.40453	149	5891	250	23.564	274	4.071	clinical	245	222	0	0	83	167	0	0	0.332	0.668	0
GCF_001034855.1_ASM103485v1	Pae_CF67.07n	PRJNA282164	Scaffold	6.40345	152	5939	138	43.0362	274	2.27086	clinical	245	222	0	0	40	98	0	0	0.289855	0.710145	0
GCF_001034875.1_ASM103487v1	Pae_CF67.07p	PRJNA282164	Scaffold	6.39519	107	5913	193	30.6373	274	3.16083	clinical	245	222	0	0	64	129	0	0	0.331606	0.668394	0
GCF_001034905.1_ASM103490v1	Pae_CF67.07r	PRJNA282164	Scaffold	6.3844	185	5905	208	28.3894	274	3.40258	clinical	245	222	1	0	77	130	0.00480769	0	0.370192	0.625	0.00480769
GCF_001034915.1_ASM103491v1	Pae_CF67.08c	PRJNA282164	Scaffold	6.4038	94	5878	206	28.534	274	3.38593	clinical	245	222	0	0	48	158	0	0	0.23301	0.76699	0
GCF_001034945.1_ASM103494v1	Pae_CF67.08d	PRJNA282164	Scaffold	6.38643	161	5678	468	12.1325		7.61471	clinical		222	0	0	110	358	0	0	0.235043	0.764957	0
GCF_001034955.1_ASM103495v1	Pae_CF67.08e	PRJNA282164	Scaffold	6.40121	90	5924	150	39.4933	274	2.46954	clinical	245	222	0	0	31	119	0	0	0.206667	0.793333	0
GCF_001034985.1_ASM103498v1	Pae_CF67.08f	PRJNA282164	Scaffold	6.39659	131	5723	401	14.2718		6.54801	clinical		222	0	0	87	314	0	0	0.216958	0.783042	0
GCF_001035005.1_ASM103500v1	Pae_CF67.08g	PRJNA282164	Scaffold	6.39997	110	5911	164	36.0427	274	2.69959	clinical	245	222	0	0	38	126	0	0	0.231707	0.768293	0
GCF_001035025.1_ASM103502v1	Pae_CF67.08h	PRJNA282164	Scaffold	6.3928	126	5818	296	19.6554	274	4.84135	clinical	245	222	1	0	77	218	0.00337838	0	0.260135	0.736486	0.00337838
GCF_001035035.1_ASM103503v1	Pae_CF67.08i	PRJNA282164	Scaffold	6.40006	86	5890	199	29.598	274	3.26819	clinical	245	222	0	0	41	158	0	0	0.20603	0.79397	0
GCF_001035065.1_ASM103506v1	Pae_CF67.08j	PRJNA282164	Scaffold	6.40367	85	5860	236	24.8305	274	3.87139	clinical	245	222	0	0	59	177	0	0	0.25	0.75	0
GCF_001035075.1_ASM103507v1	Pae_CF67.08k	PRJNA282164	Scaffold	6.39937	111	5912	165	35.8303	274	2.71516	clinical	245	222	0	0	37	128	0	0	0.224242	0.775758	0
GCF_001035105.1_ASM103510v1	Pae_CF67.08l	PRJNA282164	Scaffold	6.39875	105	5927	148	40.0473	274	2.43621	clinical	245	222	0	0	32	116	0	0	0.216216	0.783784	0
GCF_001035115.1_ASM103511v1	Pae_CF67.08m	PRJNA282164	Scaffold	6.38963	135	5887	205	28.7171	274	3.36507	clinical	245	222	0	0	48	157	0	0	0.234146	0.765854	0
GCF_001035145.1_ASM103514v1	Pae_CF67.08n	PRJNA282164	Scaffold	6.38379	191	5897	197	29.934	274	3.23269	clinical	245	222	1	0	47	149	0.00507614	0	0.238579	0.756345	0.00507614
GCF_001035155.1_ASM103515v1	Pae_CF67.08o	PRJNA282164	Scaffold	6.38652	202	5843	253	23.0949	274	4.15026	clinical	245	222	1	0	71	181	0.00395257	0	0.280632	0.715415	0.00395257
GCF_001035175.1_ASM103517v1	Pae_CF67.08p	PRJNA282164	Scaffold	6.39801	106	5753	377	15.2599		6.15008	clinical		222	1	0	105	271	0.00265252	0	0.278515	0.718833	0.00265252
GCF_001035205.1_ASM103520v1	Pae_CF67.08q	PRJNA282164	Scaffold	6.39266	135	5815	312	18.6378		5.09221	clinical		222	1	0	86	225	0.00320513	0	0.275641	0.721154	0.00320513
GCF_001035225.1_ASM103522v1	Pae_CF67.08r	PRJNA282164	Scaffold	6.38587	169	5905	178	33.1742	274	2.92619	clinical	245	222	0	0	41	137	0	0	0.230337	0.769663	0
GCF_001035235.1_ASM103523v1	Pae_CF67.08s	PRJNA282164	Scaffold	6.40386	210	5846	256	22.8359		4.19535	clinical		222	1	0	67	188	0.00390625	0	0.261719	0.734375	0.00390625
GCF_001035245.1_ASM103524v1	Pae_CF67.08t	PRJNA282164	Scaffold	6.4037	136	5823	284	20.5035	274	4.6504	clinical	245	222	0	0	73	211	0	0	0.257042	0.742958	0
GCF_001035285.1_ASM103528v1	Pae_CF67.09a	PRJNA282164	Scaffold	6.39281	216	5912	241	24.5311	274	3.91679	clinical	245	222	0	0	71	170	0	0	0.294606	0.705394	0
GCF_001035305.1_ASM103530v1	Pae_CF67.09b	PRJNA282164	Scaffold	6.40486	139	5930	166	35.7229	274	2.7231	clinical	245	222	1	0	48	117	0.0060241	0	0.289157	0.704819	0.0060241
GCF_001035315.1_ASM103531v1	Pae_CF67.09d	PRJNA282164	Scaffold	6.4057	128	5891	256	23.0117	274	4.16463	clinical	245	222	2	0	79	175	0.0078125	0	0.308594	0.683594	0.0078125
GCF_001035325.1_ASM103532v1	Pae_CF67.09c	PRJNA282164	Scaffold	6.40592	129	5931	175	33.8914	274	2.86603	clinical	245	222	0	0	47	128	0	0	0.268571	0.731429	0
GCF_001035365.1_ASM103536v1	Pae_CF67.09e	PRJNA282164	Scaffold	6.40285	156	5934	171	34.7017	274	2.80098	clinical	245	222	0	0	59	112	0	0	0.345029	0.654971	0
GCF_001035385.1_ASM103538v1	Pae_CF67.09f	PRJNA282164	Scaffold	6.40689	124	5926	172	34.4535	274	2.8206	clinical	245	222	1	0	46	125	0.00581395	0	0.267442	0.726744	0.00581395
GCF_001035395.1_ASM103539v1	Pae_CF67.09g	PRJNA282164	Scaffold	6.40504	114	5928	191	31.0367	274	3.12143	clinical	245	222	0	1	54	136	0	0.0052356	0.282723	0.712042	0.0052356
GCF_001035415.1_ASM103541v1	Pae_CF67.09h	PRJNA282164	Scaffold	6.40274	93	5937	158	37.5759	274	2.59229	clinical	245	222	0	0	47	111	0	0	0.297468	0.702532	0
GCF_001035445.1_ASM103544v1	Pae_CF67.09i	PRJNA282164	Scaffold	6.40515	141	5930	154	38.5065	274	2.53123	clinical	245	222	0	0	47	107	0	0	0.305195	0.694805	0
GCF_001035465.1_ASM103546v1	Pae_CF67.09j	PRJNA282164	Scaffold	6.39389	132	5940	144	41.25	274	2.36686	clinical	245	222	0	0	37	107	0	0	0.256944	0.743056	0
GCF_001035485.1_ASM103548v1	Pae_CF67.09k	PRJNA282164	Scaffold	6.40367	166	5926	176	33.6705	274	2.8843	clinical	245	222	0	0	59	117	0	0	0.335227	0.664773	0
GCF_001035495.1_ASM103549v1	Pae_CF67.09l	PRJNA282164	Scaffold	6.40353	126	5876	238	24.6891	274	3.89271	clinical	245	222	2	0	63	173	0.00840336	0	0.264706	0.726891	0.00840336
GCF_001035525.1_ASM103552v1	Pae_CF67.09m	PRJNA282164	Scaffold	6.40433	141	5911	212	27.8821	274	3.46236	clinical	245	222	1	0	76	135	0.00471698	0	0.358491	0.636792	0.00471698
GCF_001035535.1_ASM103553v1	Pae_CF67.09n	PRJNA282164	Scaffold	6.40491	136	5926	175	33.8629	274	2.86838	clinical	245	222	2	0	46	127	0.0114286	0	0.262857	0.725714	0.0114286
GCF_001035565.1_ASM103556v1	Pae_CF67.09o	PRJNA282164	Scaffold	6.40468	80	5929	180	32.9389	274	2.94647	clinical	245	222	3	0	53	124	0.0166667	0	0.294444	0.688889	0.0166667
GCF_001035575.1_ASM103557v1	Pae_CF67.09p	PRJNA282164	Scaffold	6.40045	238	5936	164	36.1951	274	2.68852	clinical	245	222	0	0	55	109	0	0	0.335366	0.664634	0
GCF_001035605.1_ASM103560v1	Pae_CF67.09q	PRJNA282164	Scaffold	6.39992	156	5942	127	46.7874		2.0926	clinical		222	0	0	35	92	0	0	0.275591	0.724409	0
GCF_001035625.1_ASM103562v1	Pae_CF67.09r	PRJNA282164	Scaffold	6.40515	108	5880	289	20.346	274	4.68471	clinical	245	222	3	0	79	207	0.0103806	0	0.273356	0.716263	0.0103806
GCF_900143775.1_13	isolate 13	PRJNA282164	Scaffold	6.41145	128	6298	174	36.1954	845	2.6885	clinical	34	222	0	0	37	137	0	0	0.212644	0.787356	0
GCF_001035635.1_ASM103563v1	Pae_CF67.09s	PRJNA282164	Scaffold	6.39926	112	5912	205	28.839	274	3.35132	clinical	245	222	0	0	68	137	0	0	0.331707	0.668293	0
GCF_001035645.1_ASM103564v1	Pae_CF67.09t	PRJNA282164	Scaffold	6.40169	104	5927	166	35.7048	274	2.72444	clinical	245	222	0	0	48	118	0	0	0.289157	0.710843	0
GCF_001035685.1_ASM103568v1	Pae_CF67.10a	PRJNA282164	Scaffold	6.40328	152	5912	180	32.8444	274	2.95469	clinical	245	222	7	0	42	131	0.0388889	0	0.233333	0.727778	0.0388889
GCF_001035705.1_ASM103570v1	Pae_CF67.10b	PRJNA282164	Scaffold	6.40304	153	5915	172	34.3895	274	2.82569	clinical	245	222	0	0	50	122	0	0	0.290698	0.709302	0
GCF_001035715.1_ASM103571v1	Pae_CF67.10c	PRJNA282164	Scaffold	6.40107	168	5927	152	38.9934	274	2.50041	clinical	245	222	0	0	35	117	0	0	0.230263	0.769737	0
GCF_001035725.1_ASM103572v1	Pae_CF67.10d	PRJNA282164	Scaffold	6.40404	95	5928	166	35.7108	274	2.72399	clinical	245	222	0	0	54	112	0	0	0.325301	0.674699	0
GCF_001035765.1_ASM103576v1	Pae_CF67.10e	PRJNA282164	Scaffold	6.40635	108	5913	191	30.9581	274	3.1291	clinical	245	222	0	0	56	135	0	0	0.293194	0.706806	0
GCF_001035785.1_ASM103578v1	Pae_CF67.10f	PRJNA282164	Scaffold	6.40317	140	5914	200	29.57	274	3.27118	clinical	245	222	1	0	59	140	0.005	0	0.295	0.7	0.005
GCF_001035795.1_ASM103579v1	Pae_CF67.10g	PRJNA282164	Scaffold	6.39914	124	5932	147	40.3537	274	2.41816	clinical	245	222	0	0	35	112	0	0	0.238095	0.761905	0
GCF_001035805.1_ASM103580v1	Pae_CF67.10h	PRJNA282164	Scaffold	6.4035	175	5936	142	41.8028	274	2.33629	clinical	245	222	0	0	43	99	0	0	0.302817	0.697183	0
GCF_001035845.1_ASM103584v1	Pae_CF67.10i	PRJNA282164	Scaffold	6.40465	119	5920	183	32.3497	274	2.99853	clinical	245	222	1	0	51	131	0.00546448	0	0.278689	0.715847	0.00546448
GCF_001035865.1_ASM103586v1	Pae_CF67.10j	PRJNA282164	Scaffold	6.41123	123	5924	182	32.5495	274	2.98067	clinical	245	222	1	0	46	135	0.00549451	0	0.252747	0.741758	0.00549451
GCF_001035875.1_ASM103587v1	Pae_CF67.10k	PRJNA282164	Scaffold	6.4028	152	5914	205	28.8488	274	3.35022	clinical	245	222	0	0	69	136	0	0	0.336585	0.663415	0
GCF_001035885.1_ASM103588v1	Pae_CF67.10l	PRJNA282164	Scaffold	6.40521	117	5932	156	38.0256	274	2.56242	clinical	245	222	0	1	41	114	0	0.00641026	0.262821	0.730769	0.00641026
GCF_001035925.1_ASM103592v1	Pae_CF67.10m	PRJNA282164	Scaffold	6.40334	196	5945	155	38.3548	274	2.54098	clinical	245	222	0	0	51	104	0	0	0.329032	0.670968	0
GCF_001035945.1_ASM103594v1	Pae_CF67.10n	PRJNA282164	Scaffold	6.40647	85	5917	184	32.1576	274	3.0159	clinical	245	222	0	0	53	131	0	0	0.288043	0.711957	0
GCF_001035955.1_ASM103595v1	Pae_CF67.10o	PRJNA282164	Scaffold	6.4006	135	5930	160	37.0625	274	2.62726	clinical	245	222	0	0	48	112	0	0	0.3	0.7	0
GCF_001035975.1_ASM103597v1	Pae_CF67.10p	PRJNA282164	Scaffold	6.40622	139	5896	240	24.5667	274	3.91134	clinical	245	222	1	0	70	169	0.00416667	0	0.291667	0.704167	0.00416667
GCF_001036005.1_ASM103600v1	Pae_CF67.10q	PRJNA282164	Scaffold	6.29789	974	5949	130	45.7615	274	2.13851	clinical	245	222	0	0	32	98	0	0	0.246154	0.753846	0
GCF_001036025.1_ASM103602v1	Pae_CF67.10r	PRJNA282164	Scaffold	6.3655	303	5927	177	33.4859	274	2.89974		245	222	2	0	58	117	0.0112994	0	0.327684	0.661017	0.0112994
GCF_001036035.1_ASM103603v1	Pae_CF67.10s	PRJNA282164	Scaffold	6.39174	112	5936	167	35.5449	274	2.73636	clinical	245	222	0	0	53	114	0	0	0.317365	0.682635	0
GCF_001036065.1_ASM103606v1	Pae_CF67.10t	PRJNA282164	Scaffold	6.3835	172	5546	1100	5.04182	274	16.5513	clinical	245	222	15	4	295	786	0.0136364	0.00363636	0.268182	0.714545	0.0172727
GCF_001036075.1_ASM103607v1	Pae_CF67.11a	PRJNA282164	Scaffold	6.40288	146	5474	784	6.98214		12.528	clinical		222	2	0	169	613	0.00255102	0	0.215561	0.781888	0.00255102
GCF_001036105.1_ASM103610v1	Pae_CF67.11b	PRJNA282164	Scaffold	6.40522	158	5833	260	22.4346		4.26719	clinical		222	0	0	65	195	0	0	0.25	0.75	0
GCF_001036115.1_ASM103611v1	Pae_CF67.11c	PRJNA282164	Scaffold	6.40404	85	5704	427	13.3583		6.96461	clinical		222	1	0	102	324	0.00234192	0	0.238876	0.758782	0.00234192
GCF_001036145.1_ASM103614v1	Pae_CF67.11d	PRJNA282164	Scaffold	6.39911	199	5922	194	30.5258	274	3.17201	clinical	245	222	0	0	58	136	0	0	0.298969	0.701031	0
GCF_001036155.1_ASM103615v1	Pae_CF67.11e	PRJNA282164	Scaffold	6.4015	172	5923	192	30.849	274	3.13982	clinical	245	222	0	0	57	135	0	0	0.296875	0.703125	0
GCF_001036185.1_ASM103618v1	Pae_CF67.11f	PRJNA282164	Scaffold	6.38846	231	5938	148	40.1216	274	2.43181	clinical	245	222	0	0	38	110	0	0	0.256757	0.743243	0
GCF_001036195.1_ASM103619v1	Pae_CF67.11g	PRJNA282164	Scaffold	6.40376	85	5901	236	25.0042	274	3.84553	clinical	245	222	2	0	80	154	0.00847458	0	0.338983	0.652542	0.00847458
GCF_001036225.1_ASM103622v1	Pae_CF67.11h	PRJNA282164	Scaffold	6.40512	131	5921	201	29.4577	274	3.28324	clinical	245	222	1	0	57	143	0.00497512	0	0.283582	0.711443	0.00497512
GCF_001036235.1_ASM103623v1	Pae_CF67.11i	PRJNA282164	Scaffold	6.39091	202	5886	268	21.9627	274	4.35489	clinical	245	222	2	0	89	177	0.00746269	0	0.33209	0.660448	0.00746269
GCF_001036255.1_ASM103625v1	Pae_CF67.11j	PRJNA282164	Scaffold	6.4054	155	5941	136	43.6838	274	2.23795	clinical	245	222	0	0	32	104	0	0	0.235294	0.764706	0
GCF_001036265.1_ASM103626v1	Pae_CF67.11k	PRJNA282164	Scaffold	6.40369	96	5931	167	35.515	274	2.7386	clinical	245	222	0	0	49	118	0	0	0.293413	0.706587	0
GCF_001036305.1_ASM103630v1	Pae_CF67.12a	PRJNA282164	Scaffold	6.40526	121	5634	515	10.9398		8.37535	clinical		222	6	0	103	406	0.0116505	0	0.2	0.78835	0.0116505
GCF_001036335.1_ASM103633v1	Pae_CF67.11l	PRJNA282164	Scaffold	6.38588	210	5926	179	33.1061	274	2.93202	clinical	245	222	0	0	59	120	0	0	0.329609	0.670391	0
GCF_001036355.1_ASM103635v1	Pae_CF67.11m	PRJNA282164	Scaffold	6.40346	75	5930	161	36.8323		2.64324	clinical		222	1	0	39	121	0.00621118	0	0.242236	0.751553	0.00621118
GCF_001036385.1_ASM103638v1	Pae_CF67.11n	PRJNA282164	Scaffold	6.40267	173	5931	164	36.1646	274	2.69073	clinical	245	222	0	0	55	109	0	0	0.335366	0.664634	0
GCF_001036405.1_ASM103640v1	Pae_CF67.11o	PRJNA282164	Scaffold	6.4065	126	5872	267	21.9925	274	4.34924	clinical	245	222	4	0	76	187	0.0149813	0	0.284644	0.700375	0.0149813
GCF_001036415.1_ASM103641v1	Pae_CF67.11p	PRJNA282164	Scaffold	6.40514	85	5944	125	47.552	274	2.05965	clinical	245	222	0	0	27	98	0	0	0.216	0.784	0
GCF_001036425.1_ASM103642v1	Pae_CF67.11q	PRJNA282164	Scaffold	6.40169	150	5910	203	29.1133	274	3.32079	clinical	245	222	0	0	60	143	0	0	0.295567	0.704433	0
GCF_001036465.1_ASM103646v1	Pae_CF67.11s	PRJNA282164	Scaffold	6.40562	144	5933	163	36.3988	274	2.67388	clinical	245	222	0	0	58	105	0	0	0.355828	0.644172	0
GCF_001036485.1_ASM103648v1	Pae_CF67.11t	PRJNA282164	Scaffold	6.39491	167	5937	136	43.6544	274	2.23942	clinical	245	222	0	0	38	98	0	0	0.279412	0.720588	0
GCF_001036495.1_ASM103649v1	Pae_CF67.12d	PRJNA282164	Scaffold	6.40486	115	5927	187	31.6952	274	3.05855	clinical	245	222	0	0	50	137	0	0	0.26738	0.73262	0
GCF_001036505.1_ASM103650v1	Pae_CF67.12c	PRJNA282164	Scaffold	6.40676	153	5927	178	33.2978	274	2.91564	clinical	245	222	0	0	55	123	0	0	0.308989	0.691011	0
GCF_001036545.1_ASM103654v1	Pae_CF67.12e	PRJNA282164	Scaffold	6.40751	117	5894	242	24.3554	274	3.94394	clinical	245	222	3	0	70	169	0.0123967	0	0.289256	0.698347	0.0123967
GCF_001036565.1_ASM103656v1	Pae_CF67.12f	PRJNA282164	Scaffold	6.39996	166	5930	153	38.7582	274	2.51521	clinical	245	222	0	0	42	111	0	0	0.27451	0.72549	0
GCF_001036575.1_ASM103657v1	Pae_CF67.12g	PRJNA282164	Scaffold	6.41235	90	5918	179	33.0615	274	2.93587	clinical	245	222	6	0	62	111	0.0335196	0	0.346369	0.620112	0.0335196
GCF_001036585.1_ASM103658v1	Pae_CF67.12h	PRJNA282164	Scaffold	6.40306	182	5926	174	34.0575	274	2.85246	clinical	245	222	5	0	37	132	0.0287356	0	0.212644	0.758621	0.0287356
GCF_001036605.1_ASM103660v1	Pae_CF67.12i	PRJNA282164	Scaffold	6.40191	194	5917	187	31.6417	274	3.06356	clinical	245	222	1	0	60	126	0.00534759	0	0.320856	0.673797	0.00534759
GCF_001036645.1_ASM103664v1	Pae_CF67.12j	PRJNA282164	Scaffold	6.42152	146	5948	133	44.7218	274	2.18714	clinical	245	222	3	0	31	99	0.0225564	0	0.233083	0.744361	0.0225564
GCF_001036655.1_ASM103665v1	Pae_CF67.12k	PRJNA282164	Scaffold	6.39838	211	5906	220	26.8454	274	3.59125	clinical	245	222	4	0	65	151	0.0181818	0	0.295455	0.686364	0.0181818
GCF_001036675.1_ASM103667v1	Pae_CF67.12l	PRJNA282164	Scaffold	6.4066	169	5907	220	26.85	274	3.59066	clinical	245	222	2	0	65	153	0.00909091	0	0.295455	0.695455	0.00909091
GCF_001036685.1_ASM103668v1	Pae_CF67.12m	PRJNA282164	Scaffold	6.40782	128	5934	183	32.4262	274	2.99166	clinical	245	222	1	0	51	131	0.00546448	0	0.278689	0.715847	0.00546448
GCF_001036725.1_ASM103672v1	Pae_CF67.12n	PRJNA282164	Scaffold	6.40975	156	5890	235	25.0638	274	3.83673	clinical	245	222	3	0	84	148	0.012766	0	0.357447	0.629787	0.012766
GCF_001036735.1_ASM103673v1	Pae_CF67.12o	PRJNA282164	Scaffold	6.40341	134	5905	231	25.5628	274	3.76467	clinical	245	222	5	0	55	171	0.021645	0	0.238095	0.74026	0.021645
GCF_001036765.1_ASM103676v1	Pae_CF67.12p	PRJNA282164	Scaffold	6.40586	140	5937	153	38.8039	274	2.51232	clinical	245	222	0	0	43	110	0	0	0.281046	0.718954	0
GCF_001036775.1_ASM103677v1	Pae_CF67.12q	PRJNA282164	Scaffold	6.3983	243	5925	176	33.6648	274	2.88477	clinical	245	222	7	0	57	112	0.0397727	0	0.323864	0.636364	0.0397727
GCF_001036805.1_ASM103680v1	Pae_CF67.12r	PRJNA282164	Scaffold	6.4089	114	5935	163	36.411	274	2.67301	clinical	245	222	1	0	52	110	0.00613497	0	0.319018	0.674847	0.00613497
GCF_001036815.1_ASM103681v1	Pae_CF67.05q	PRJNA282164	Scaffold	6.38933	160	5934	184	32.25	274	3.00752	clinical	245	222	0	0	56	128	0	0	0.304348	0.695652	0
GCF_001036825.1_ASM103682v1	Pae_CF67.05r	PRJNA282164	Scaffold	6.39477	139	5880	278	21.1511	274	4.51445	clinical	245	222	3	0	70	205	0.0107914	0	0.251799	0.73741	0.0107914
GCF_001036835.1_ASM103683v1	Pae_CF67.05t	PRJNA282164	Scaffold	6.3851	161	5942	159	37.3711	274	2.60613	clinical	245	222	0	0	38	121	0	0	0.238994	0.761006	0
GCF_001036885.1_ASM103688v1	Pae_CF67.06a	PRJNA282164	Scaffold	6.36099	297	5770	363	15.8953		5.9188	clinical		222	0	0	94	269	0	0	0.258953	0.741047	0
GCF_001036895.1_ASM103689v1	Pae_CF67.06c	PRJNA282164	Scaffold	6.3862	173	5797	306	18.9444		5.01393	clinical		222	1	0	66	239	0.00326797	0	0.215686	0.781046	0.00326797
GCF_001036905.1_ASM103690v1	Pae_CF67.06b	PRJNA282164	Scaffold	6.38647	160	5779	340	16.9971		5.55646	clinical		222	0	0	84	256	0	0	0.247059	0.752941	0
GCF_001036915.1_ASM103691v1	Pae_CF67.06d	PRJNA282164	Scaffold	6.35627	334	5582	638	8.74922		10.2572	clinical		222	11	1	176	450	0.0172414	0.0015674	0.275862	0.705329	0.0188088
GCF_001036965.1_ASM103696v1	Pae_CF67.06e	PRJNA282164	Scaffold	6.39048	160	5784	352	16.4318		5.73664	clinical		222	0	0	93	259	0	0	0.264205	0.735795	0
GCF_001036975.1_ASM103697v1	Pae_CF67.06f	PRJNA282164	Scaffold	6.38584	178	5794	335	17.2955		5.46582	clinical		222	0	0	88	247	0	0	0.262687	0.737313	0
GCF_001036985.1_ASM103698v1	Pae_CF67.06g	PRJNA282164	Scaffold	6.38921	150	5524	707	7.8133	274	11.3465	clinical	245	222	6	1	193	507	0.00848656	0.00141443	0.272984	0.717115	0.00990099
GCF_001037025.1_ASM103702v1	Pae_CF67.06i	PRJNA282164	Scaffold	6.37061	241	5751	376	15.2952		6.13677	clinical		222	1	0	93	282	0.00265957	0	0.24734	0.75	0.00265957
GCF_001037045.1_ASM103704v1	Pae_CF67.06l	PRJNA282164	Scaffold	6.37324	230	5764	391	14.7417		6.35256	clinical		222	0	1	101	289	0	0.00255755	0.258312	0.73913	0.00255755
GCF_001037055.1_ASM103705v1	Pae_CF67.06m	PRJNA282164	Scaffold	6.38836	206	5795	323	17.9412		5.2795	clinical		222	1	0	71	251	0.00309597	0	0.219814	0.77709	0.00309597
GCF_001037065.1_ASM103706v1	Pae_CF67.06n	PRJNA282164	Scaffold	6.37534	266	5608	582	9.63574		9.40226	clinical		222	11	0	142	429	0.0189003	0	0.243986	0.737113	0.0189003
GCF_001037105.1_ASM103710v1	Pae_CF67.06q	PRJNA282164	Scaffold	6.40005	268	5631	541	10.4085		8.76539	clinical		222	0	0	123	418	0	0	0.227357	0.772643	0
GCF_001037125.1_ASM103712v1	Pae_CF67.06r	PRJNA282164	Scaffold	6.39798	194	5659	503	11.2505		8.16293	clinical		222	0	1	99	403	0	0.00198807	0.196819	0.801193	0.00198807
GCF_001037145.1_ASM103714v1	Pae_CF67.06s	PRJNA282164	Scaffold	6.40428	159	5609	610	9.19508		9.80865	clinical		222	2	0	155	453	0.00327869	0	0.254098	0.742623	0.00327869
GCF_001037165.1_ASM103716v1	Pae_CF67.07a	PRJNA282164	Scaffold	6.4043	155	5876	303	19.3927	274	4.90371	clinical	245	222	21	0	81	201	0.0693069	0	0.267327	0.663366	0.0693069
GCF_001037185.1_ASM103718v1	Pae_CF67.07c	PRJNA282164	Scaffold	6.4114	119	5905	213	27.723	274	3.48153	clinical	245	222	1	0	75	137	0.00469484	0	0.352113	0.643192	0.00469484
GCF_001037195.1_ASM103719v1	Pae_CF67.07g	PRJNA282164	Scaffold	6.37931	183	5924	196	30.2245	274	3.20261	clinical	245	222	1	0	50	145	0.00510204	0	0.255102	0.739796	0.00510204
GCF_001037225.1_ASM103722v1	Pae_CF67.07h	PRJNA282164	Scaffold	6.35544	295	5913	200	29.565	274	3.27172	clinical	245	222	0	0	54	146	0	0	0.27	0.73	0
GCF_001037235.1_ASM103723v1	Pae_CF67.07j	PRJNA282164	Scaffold	6.39219	178	5935	168	35.3274	274	2.75274	clinical	245	222	0	0	54	114	0	0	0.321429	0.678571	0
GCF_001037265.1_ASM103726v1	Pae_CF67.06p	PRJNA282164	Scaffold	6.40741	123	5703	446	12.787		7.25321	clinical		222	2	0	107	337	0.00448431	0	0.23991	0.755605	0.00448431
GCF_001037275.1_ASM103727v1	Pae_CF67.06o	PRJNA282164	Scaffold	6.40761	136	5575	632	8.8212		10.1821	clinical		222	12	0	147	473	0.0189873	0	0.232595	0.748418	0.0189873
GCF_001037305.1_ASM103730v1	Pae_CF67.07k	PRJNA282164	Scaffold	6.4063	106	5898	223	26.4484	274	3.6432	clinical	245	222	0	0	69	154	0	0	0.309417	0.690583	0
GCF_001037315.1_ASM103731v1	Pae_CF67.07l	PRJNA282164	Scaffold	6.40291	150	5940	159	37.3585	274	2.60698	clinical	245	222	0	0	43	116	0	0	0.27044	0.72956	0
GCF_001037345.1_ASM103734v1	Pae_CF67.07o	PRJNA282164	Scaffold	6.4032	140	5922	177	33.4576	274	2.90212	clinical	245	222	0	0	53	124	0	0	0.299435	0.700565	0
GCF_001037355.1_ASM103735v1	Pae_CF67.07q	PRJNA282164	Scaffold	6.4035	182	5937	158	37.5759	274	2.59229	clinical	245	222	0	0	46	112	0	0	0.291139	0.708861	0
GCF_001037385.1_ASM103738v1	Pae_CF67.07s	PRJNA274345	Contig	6.29104	30	5917	190	31.1421	274	3.11118		245	1	0	0	61	129	0	0	0.321053	0.678947	0
GCF_001037395.1_ASM103739v1	Pae_CF67.07t	PRJNA285827	Complete	6.31705	1	5928	181	32.7514	274	2.96284		245	1	2	0	51	128	0.0110497	0	0.281768	0.707182	0.0110497
GCF_001039325.1_ASM103932v1	Pae_CF67.05j	PRJEB7395	Contig	7.12369	32	5910	215	27.4884	274	3.5102		245	1	1	0	84	130	0.00465116	0	0.390698	0.604651	0.00465116
GCF_001042925.1_G1273	DSM 50071	PRJNA267549	Contig	6.47832	337	5836	78	74.8205		1.3189	clinical		46	0	0	21	57	0	0	0.269231	0.730769	0
GCF_001045685.1_ASM104568v1	DSM 50071	PRJNA267549	Scaffold	6.94428	825	5846	54	108.259		0.915254	clinical		46	0	0	9	45	0	0	0.166667	0.833333	0
GCF_001051345.1_PAMH19	MH19	PRJNA267549	Scaffold	6.7851	214	6477	327	19.8073		4.806	clinical		46	2	0	46	279	0.00611621	0	0.140673	0.853211	0.00611621
GCF_001060185.1_ASM106018v1	1046_PAER	PRJNA267549	Scaffold	6.9587	149	5936	336	17.6667		5.35714	clinical		46	0	2	95	239	0	0.00595238	0.282738	0.71131	0.00595238
GCF_001060435.1_ASM106043v1	1170_PAER	PRJNA267549	Scaffold	7.36222	1072	6278	838	7.49165	155	11.7763	clinical	60	46	0	1	266	571	0	0.00119332	0.317422	0.681384	0.00119332
GCF_001060735.1_ASM106073v1	1268_PAER	PRJNA267549	Contig	6.50656	459	6271	245	25.5959	17	3.75998	clinical	90	46	0	0	65	180	0	0	0.265306	0.734694	0
GCF_001061475.1_ASM106147v1	130_PAER	PRJNA267549	Scaffold	6.51511	370	6388	204	31.3137		3.09466	clinical		46	0	0	48	156	0	0	0.235294	0.764706	0
GCF_001061585.1_ASM106158v1	1324_PAER	PRJNA267549	Scaffold	6.73789	387	6727	1032	6.51841	253	13.3007	clinical	186	46	1	11	294	726	0.000968992	0.0106589	0.284884	0.703488	0.0116279
GCF_001061875.1_ASM106187v1	1079_PAER	PRJNA267549	Scaffold	6.20871	1755	5913	427	13.8478	1596	6.73502	clinical	2	46	1	0	120	306	0.00234192	0	0.28103	0.716628	0.00234192
GCF_001061895.1_ASM106189v1	1086_PAER	PRJNA267549	Scaffold	6.9198	136	5949	324	18.3611	1596	5.16499	clinical	2	46	0	0	78	246	0	0	0.240741	0.759259	0
GCF_001062565.1_ASM106256v1	GCF_001062565	PRJNA267549	Scaffold	6.47189	110	6194	427	14.5059		6.44918	clinical		46	0	0	106	321	0	0	0.248244	0.751756	0
GCF_900143785.1_34	isolate 34	PRJNA267549	Scaffold	7.20076	273	6304	171	36.8655	845	2.64093	clinical	34	46	0	0	43	128	0	0	0.251462	0.748538	0
GCF_001062835.1_ASM106283v1	GCF_001062835	PRJNA267549	Scaffold	6.55187	1029	5290	1715	3.08455		24.4825	clinical		46	1	6	409	1299	0.00058309	0.00349854	0.238484	0.757434	0.00408163
GCF_001062995.1_ASM106299v1	230_PAER	PRJNA267549	Scaffold	6.73443	1750	6406	198	32.3535	298	2.99818	clinical	51	46	0	1	49	148	0	0.00505051	0.247475	0.747475	0.00505051
GCF_001063005.1_ASM106300v1	GCF_001063005	PRJNA267549	Scaffold	6.84293	422	5971	149	40.0738		2.43464	clinical		46	0	0	46	103	0	0	0.308725	0.691275	0
GCF_001063225.1_ASM106322v1	367_PAER	PRJNA267549	Scaffold	6.80159	75	6632	364	18.2198	667	5.20297	clinical	5	46	1	4	101	258	0.00274725	0.010989	0.277473	0.708791	0.0137363
GCF_001063795.1_ASM106379v1	577_PAER	PRJNA267549	Scaffold	6.89889	140	5835	1025	5.69268	532	14.9417	clinical	16	46	1	0	279	745	0.00097561	0	0.272195	0.726829	0.00097561
GCF_001063865.1_ASM106386v1	637_PAER	PRJNA267549	Scaffold	6.80397	278	5870	1760	3.33523	298	23.0668	clinical	51	46	3	6	475	1276	0.00170455	0.00340909	0.269886	0.725	0.00511364
GCF_001064305.1_ASM106430v1	279_PAER	PRJNA267549	Scaffold	6.56629	127	6351	439	14.467	308	6.46539	clinical	66	46	0	0	128	311	0	0	0.291572	0.708428	0
GCF_001064905.1_ASM106490v1	427_PAER	PRJNA267549	Scaffold	5.97952	414	6317	135	46.7926	253	2.09237	clinical	186	46	0	0	28	107	0	0	0.207407	0.792593	0
GCF_001065035.1_ASM106503v1	462_PAER	PRJNA267549	Scaffold	6.77031	1160	6348	236	26.8983	298	3.58445	clinical	51	46	1	1	58	176	0.00423729	0.00423729	0.245763	0.745763	0.00847458
GCF_001065075.1_ASM106507v1	468_PAER	PRJNA267549	Contig	6.54085	362	6297	297	21.202	298	4.50409	clinical	51	46	0	0	87	210	0	0	0.292929	0.707071	0
GCF_001065395.1_ASM106539v1	545_PAER	PRJNA267549	Contig	6.44525	560	6044	208	29.0577	252	3.32694	clinical	25	46	2	1	43	162	0.00961539	0.00480769	0.206731	0.778846	0.0144231
GCF_001065515.1_ASM106551v1	576_PAER	PRJNA267549	Contig	6.72228	664	5440	446	12.1973	116	7.5773	clinical	6	46	1	0	120	325	0.00224215	0	0.269058	0.7287	0.00224215
GCF_001065755.1_ASM106575v1	635_PAER	PRJNA267549	Scaffold	6.78953	562	6037	1210	4.98926		16.6966	clinical		46	0	0	340	870	0	0	0.280992	0.719008	0
GCF_001065925.1_ASM106592v1	681_PAER	PRJNA267549	Contig	6.88066	563	5995	356	16.8399	296	5.60542	clinical	10	46	0	3	109	244	0	0.00842697	0.30618	0.685393	0.00842697
GCF_001066075.1_ASM106607v1	719_PAER	PRJNA267549	Contig	6.87157	969	5913	536	11.0317		8.31137	clinical		46	0	2	149	385	0	0.00373134	0.277985	0.718284	0.00373134
GCF_001066185.1_ASM106618v1	744_PAER	PRJNA267549	Contig	6.54052	394	6115	606	10.0908	17	9.01652	clinical	90	46	2	0	157	447	0.00330033	0	0.259076	0.737624	0.00330033
GCF_001066615.1_ASM106661v1	852_PAER	PRJNA267549	Contig	6.57937	295	6284	502	12.5179	308	7.39758	clinical	66	46	1	1	130	370	0.00199203	0.00199203	0.258964	0.737052	0.00398406
GCF_001066625.1_ASM106662v1	857_PAER	PRJNA267549	Contig	6.45421	359	6261	529	11.8355	179	7.79087	clinical	74	46	1	0	149	379	0.00189036	0	0.281664	0.716446	0.00189036
GCF_001066645.1_ASM106664v1	859_PAER	PRJNA267549	Scaffold	6.48617	372	6237	871	7.16073	381	12.2538	clinical	41	46	3	9	215	644	0.00344432	0.010333	0.246843	0.73938	0.0137773
GCF_001066895.1_ASM106689v1	685_PAER	PRJNA267549	Contig	7.04528	899	5976	400	14.94	296	6.27353	clinical	10	46	0	0	134	266	0	0	0.335	0.665	0
GCF_001067065.1_ASM106706v1	710_PAER	PRJNA267549	Contig	6.64324	406	6046	274	22.0657	296	4.33544	clinical	10	46	0	2	86	186	0	0.00729927	0.313869	0.678832	0.00729927
GCF_001067105.1_ASM106710v1	720_PAER	PRJNA267549	Contig	6.72843	466	5965	357	16.7087		5.64695	clinical		46	0	0	115	242	0	0	0.322129	0.677871	0
GCF_001067395.1_ASM106739v1	792_PAER	PRJNA267549	Contig	6.62406	890	5957	381	15.6352	274	6.01136	clinical	245	46	0	0	109	272	0	0	0.286089	0.713911	0
GCF_001067725.1_ASM106772v1	953_PAER	PRJNA267549	Contig	6.91407	277	6458	867	7.44867	446	11.8362	clinical	47	46	5	13	221	628	0.00576701	0.0149942	0.254902	0.724337	0.0207612
GCF_001067795.1_ASM106779v1	991.rep1_PAER	PRJNA267549	Contig	6.64771	285	6136	403	15.2258	274	6.16302	clinical	245	46	1	0	112	290	0.00248139	0	0.277916	0.719603	0.00248139
GCF_001067875.1_ASM106787v1	913_PAER	PRJNA267549	Contig	6.65456	474	6181	397	15.5693	17	6.03527	clinical	90	46	0	1	116	280	0	0.00251889	0.292191	0.70529	0.00251889
GCF_001067935.1_ASM106793v1	928_PAER	PRJNA267549	Contig	6.91825	390	5992	846	7.08274	298	12.372	clinical	51	46	1	3	223	619	0.00118203	0.0035461	0.263593	0.731678	0.00472813
GCF_001067965.1_ASM106796v1	958_PAER	PRJNA267549	Contig	6.64764	251	6421	296	21.6926	381	4.40673	clinical	41	46	0	0	77	219	0	0	0.260135	0.739865	0
GCF_001068115.1_ASM106811v1	908_PAER	PRJNA267549	Scaffold	6.91004	356	6175	277	22.2924	274	4.29324	clinical	245	46	1	2	80	194	0.00361011	0.00722022	0.288809	0.700361	0.0108303
GCF_001068165.1_ASM106816v1	927_PAER	PRJNA267549	Scaffold	7.11055	252	6119	461	13.2733	298	7.00608	clinical	51	46	0	1	122	338	0	0.0021692	0.264642	0.733189	0.0021692
GCF_001068295.1_ASM106829v1	957_PAER	PRJNA267549	Scaffold	6.32109	135	6400	416	15.3846	381	6.10329	clinical	41	46	1	1	117	297	0.00240385	0.00240385	0.28125	0.713942	0.00480769
GCF_001068375.1_ASM106837v1	991.rep2_PAER	PRJNA267549	Scaffold	6.95785	203	6182	260	23.7769	274	4.03601	clinical	245	46	0	0	74	186	0	0	0.284615	0.715385	0
GCF_001068395.1_ASM106839v1	993_PAER	PRJNA267549	Scaffold	6.77081	192	6404	383	16.7206	381	5.64314	clinical	41	46	0	0	103	280	0	0	0.26893	0.73107	0
GCF_001069315.1_ASM106931v1	1152_PAER	PRJNA267549	Scaffold	7.03728	435	6561	333	19.7027	155	4.83029	clinical	60	46	0	0	100	233	0	0	0.3003	0.6997	0
GCF_001076225.1_ASM107622v1	1336_PAER	PRJNA289296	Complete	6.36801	1	5778	190	30.4105	2653	3.18365		1	1	0	33	48	109	0	0.173684	0.252632	0.573684	0.173684
GCF_001076545.1_ASM107654v1	549_PAER	PRJNA287647	Contig	6.84774	21	6426	249	25.8072	253	3.73034	clinical	186	9	2	1	76	170	0.00803213	0.00401606	0.305221	0.682731	0.0120482
GCF_001076855.1_ASM107685v1	499_PAER	PRJNA287647	Contig	7.54717	32	6118	398	15.3719	17	6.10804	clinical	90	9	0	2	70	326	0	0.00502513	0.175879	0.819095	0.00502513
GCF_001077135.1_ASM107713v1	660_PAER	PRJNA287647	Contig	6.85713	44	6387	661	9.66263	2475	9.37855	clinical	2	9	1	8	169	483	0.00151286	0.0121029	0.255673	0.730711	0.0136157
GCF_001077475.1_ASM107747v1	F9676	PRJNA287647	Contig	6.87878	15	5859	68	86.1618		1.14729	clinical		9	1	0	14	53	0.0147059	0	0.205882	0.779412	0.0147059
GCF_001086625.1_ASM108662v1	ATCC 27853	PRJNA287647	Contig	7.08558	41	6396	107	59.7757	155	1.64539	clinical	60	9	0	0	17	90	0	0	0.158879	0.841121	0
GCF_001086635.1_ASM108663v1	BTP032	PRJNA287647	Contig	6.89976	22	6944	132	52.6061		1.86546	clinical		9	0	0	24	108	0	0	0.181818	0.818182	0
GCF_001086645.1_ASM108664v1	BTP037	PRJNA287647	Contig	6.87338	19	6338	128	49.5156	235	1.97959	clinical	192	9	0	0	23	105	0	0	0.179688	0.820312	0
GCF_001086655.1_ASM108665v1	BTP031	PRJNA287647	Contig	6.9247	16	6362	101	62.9901	235	1.56274	clinical	192	9	0	0	14	87	0	0	0.138614	0.861386	0
GCF_001086725.1_ASM108672v1	BTP038	PRJNA287647	Contig	6.87901	1	6698	146	45.8767	823	2.13326	clinical	5	9	0	3	33	110	0	0.0205479	0.226027	0.753425	0.0205479
GCF_001086735.1_ASM108673v1	BTP033	PRJEB9312	Contig	7.18541	312	6379	109	58.5229	235	1.68002		192	85	0	0	16	93	0	0	0.146789	0.853211	0
GCF_001086745.1_ASM108674v1	BTP035	PRJEB9312	Contig	7.02396	414	6352	109	58.2752	235	1.68705		192	85	0	0	19	90	0	0	0.174312	0.825688	0
GCF_001086755.1_ASM108675v1	BTP034	PRJEB9312	Contig	7.12081	287	6425	138	46.558	654	2.1027		7	85	0	0	21	117	0	0	0.152174	0.847826	0
GCF_001086805.1_ASM108680v1	BTP036	PRJEB9312	Contig	7.16125	359	6362	92	69.1522	235	1.42547		192	85	0	0	11	81	0	0	0.119565	0.880435	0
GCF_001180345.1_P1_London_28_IMP_1_04_05	P1_London_28_IMP_1_04_05	PRJEB9312	Contig	7.12786	736	6641	344	19.3052	111	4.92484		232	85	1	1	98	244	0.00290698	0.00290698	0.284884	0.709302	0.00581395
GCF_001180365.1_P2_London_28_IMP_1_06_05	P2_London_28_IMP_1_06_05	PRJEB9312	Contig	7.07665	269	6445	457	14.1028	111	6.62127		232	85	0	0	127	330	0	0	0.277899	0.722101	0
GCF_001180385.1_P3_North_West_16_VIM_2_07_06	P3_North_West_16_VIM_2_07_06	PRJEB9312	Contig	7.02647	309	6590	311	21.1897	111	4.50659		232	85	1	0	79	231	0.00321543	0	0.254019	0.742765	0.00321543
GCF_001180405.1_P4_London_1_VIM_2_10_07	P4_London_1_VIM_2_10_07	PRJEB9312	Contig	7.11775	252	6633	353	18.7904	111	5.05296		232	85	68	1	76	208	0.192635	0.00283286	0.215297	0.589235	0.195467
GCF_001180425.1_P5_London_26_VIM_2_01_09	P5_London_26_VIM_2_01_09	PRJEB9312	Contig	7.08617	195	6470	711	9.09986		9.90113			85	2	1	177	531	0.00281294	0.00140647	0.248945	0.746835	0.00421941
GCF_001180445.1_E1_London_17_VIM_2_02_09	E1_London_17_VIM_2_02_09	PRJEB9312	Contig	7.0251	399	6514	274	23.7737	111	4.03654		232	85	0	0	75	199	0	0	0.273723	0.726277	0
GCF_001180465.1_E2_London_17_VIM_2_02_09	E2_London_17_VIM_2_02_09	PRJEB9312	Contig	7.08275	279	6456	332	19.4458	111	4.89098		232	85	0	0	79	253	0	0	0.237952	0.762048	0
GCF_001180485.1_E3_London_17_VIM_2_03_09	E3_London_17_VIM_2_03_09	PRJEB9312	Contig	7.0608	281	6603	275	24.0109	111	3.99826		232	85	0	0	76	199	0	0	0.276364	0.723636	0
GCF_001180505.1_E4_London_17_VIM_2_03_09	E4_London_17_VIM_2_03_09	PRJEB9312	Contig	7.02493	256	6561	231	28.4026	111	3.40106		232	85	0	0	56	175	0	0	0.242424	0.757576	0
GCF_001180525.1_P6_East_of_England_6_IMP_1_03_09	P6_East_of_England_6_IMP_1_03_09	PRJEB9312	Contig	7.08227	167	6452	419	15.3986	111	6.09809		232	85	0	1	112	306	0	0.00238663	0.267303	0.73031	0.00238663
GCF_001180545.1_P7_London_17_VIM_2_06_09	P7_London_17_VIM_2_06_09	PRJEB9312	Contig	7.06419	192	6547	308	21.2565	111	4.49307		232	85	1	0	70	237	0.00324675	0	0.227273	0.769481	0.00324675
GCF_001180565.1_P8_1_South_East_10_VIM_2_07_09	P8_1_South_East_10_VIM_2_07_09	PRJEB9312	Contig	7.17179	199	6522	314	20.7707	111	4.59333		232	85	0	0	84	230	0	0	0.267516	0.732484	0
GCF_001180585.1_P9_East_of_England_6_IMP_13_08_09	P9_East_of_England_6_IMP_13_08_09	PRJEB9312	Contig	7.08024	183	6501	275	23.64	111	4.05844		232	85	1	0	70	204	0.00363636	0	0.254545	0.741818	0.00363636
GCF_001180605.1_P10_London_6_VIM_2_09_09	P10_London_6_VIM_2_09_09	PRJEB9312	Contig	7.06751	270	6572	202	32.5346	111	2.98199		232	85	0	0	43	159	0	0	0.212871	0.787129	0
GCF_001180625.1_P11_London_17_VIM_2_10_09	P11_London_17_VIM_2_10_09	PRJEB9312	Contig	7.1081	294	6547	224	29.2277	111	3.30823		232	85	0	0	50	174	0	0	0.223214	0.776786	0
GCF_001180645.1_P12_London_17_VIM_2_11_09	P12_London_17_VIM_2_11_09	PRJEB9312	Contig	7.07909	246	6685	234	28.5684	111	3.38199		232	85	0	0	64	170	0	0	0.273504	0.726496	0
GCF_001180665.1_P13_London_14_VIM_2_12_09	P13_London_14_VIM_2_12_09	PRJEB9312	Contig	7.04212	238	6554	221	29.6561	111	3.26199		232	85	0	0	50	171	0	0	0.226244	0.773756	0
GCF_001180685.1_P14_London_17_VIM_2_01_10	P14_London_17_VIM_2_01_10	PRJEB9312	Contig	7.05067	524	6540	291	22.4742	111	4.25999		232	85	1	1	68	221	0.00343643	0.00343643	0.233677	0.75945	0.00687285
GCF_001180705.1_P15_London_17_02_10	P15_London_17_02_10	PRJEB9312	Contig	7.44373	278	6589	302	21.8179	111	4.38253		232	85	0	0	70	232	0	0	0.231788	0.768212	0
GCF_001180725.1_P16_Lonon_17_VIM_2_02_10	P16_Lonon_17_VIM_2_02_10	PRJEB9312	Contig	7.08257	205	6547	270	24.2481	111	3.96069		232	85	42	0	57	171	0.155556	0	0.211111	0.633333	0.155556
GCF_001180745.1_P17_North_West_14_VIM_2_03_10	P17_North_West_14_VIM_2_03_10	PRJEB9312	Contig	7.08714	181	6531	265	24.6453	111	3.89935		232	85	0	0	61	204	0	0	0.230189	0.769811	0
GCF_001180765.1_P18_London_17_VIM_2_04_10	P18_London_17_VIM_2_04_10	PRJEB9312	Contig	7.02706	198	6444	509	12.6601	111	7.32058		232	85	0	1	111	397	0	0.00196464	0.218075	0.779961	0.00196464
GCF_001180785.1_P19_London_7_VIM_2_05_10	P19_London_7_VIM_2_05_10	PRJEB9312	Contig	7.02345	233	6994	277	25.2491	111	3.80965		232	85	0	0	72	205	0	0	0.259928	0.740072	0
GCF_001180805.1_P20_London_17_VIM_2_05_10	P20_London_17_VIM_2_05_10	PRJEB9312	Contig	7.0828	208	6557	245	26.7633	111	3.60188		232	85	0	0	61	184	0	0	0.24898	0.75102	0
GCF_001180825.1_P21_London_17_VIM_2_06_10	P21_London_17_VIM_2_06_10	PRJEB9312	Contig	7.0582	208	6562	222	29.5586	111	3.27241		232	85	0	0	46	176	0	0	0.207207	0.792793	0
GCF_001180845.1_P22_London_17_VIM_2_06_10	P22_London_17_VIM_2_06_10	PRJEB9312	Contig	7.19917	225	6486	223	29.0852	111	3.32389		232	85	0	0	48	175	0	0	0.215247	0.784753	0
GCF_001180865.1_P23_East_of_England_6_IMP_13_07_10	P23_East_of_England_6_IMP_13_07_10	PRJEB9312	Contig	7.23797	293	6509	251	25.9323	111	3.71302		232	85	1	0	62	188	0.00398406	0	0.247012	0.749004	0.00398406
GCF_001180885.1_P24_London_17_VIM_2_08_10	P24_London_17_VIM_2_08_10	PRJEB9312	Contig	7.02393	224	6562	227	28.9075	111	3.34364		232	85	0	0	55	172	0	0	0.242291	0.757709	0
GCF_001180905.1_P25_London_12_VIM_2_08_10	P25_London_12_VIM_2_08_10	PRJEB9312	Contig	7.06813	227	6521	244	26.7254	111	3.6068		232	85	0	0	58	186	0	0	0.237705	0.762295	0
GCF_001180925.1_P26_Wales_1_VIM_2_11_10	P26_Wales_1_VIM_2_11_10	PRJEB9312	Contig	7.03553	206	6721	248	27.1008	111	3.55862		232	85	2	0	55	191	0.00806452	0	0.221774	0.770161	0.00806452
GCF_001180945.1_P27_Wales_1_VIM_2_02_11	P27_Wales_1_VIM_2_02_11	PRJEB9312	Contig	7.21253	320	6746	305	22.118	111	4.32563		232	85	2	0	65	238	0.00655738	0	0.213115	0.780328	0.00655738
GCF_001180965.1_P28_London_17_02_11	P28_London_17_02_11	PRJEB9312	Contig	7.17272	200	6480	259	25.0193	111	3.8433		232	85	1	0	65	193	0.003861	0	0.250965	0.745174	0.003861
GCF_001180985.1_P29_London_12_VIM_2_05_11	P29_London_12_VIM_2_05_11	PRJEB9312	Contig	7.03998	191	6524	252	25.8889	111	3.71901		232	85	0	0	59	193	0	0	0.234127	0.765873	0
GCF_001181005.1_P30_South_East_2_VIM_2_10_11	P30_South_East_2_VIM_2_10_11	PRJEB9312	Contig	7.0782	187	6537	234	27.9359	111	3.45591		232	85	2	0	56	176	0.00854701	0	0.239316	0.752137	0.00854701
GCF_001181025.1_P31_Wales_1_VIM_2_11_11	P31_Wales_1_VIM_2_11_11	PRJEB9312	Contig	7.11364	226	6706	315	21.2889	111	4.48654		232	85	0	0	75	240	0	0	0.238095	0.761905	0
GCF_001181045.1_P32_London_17_VIM_2_10_11	P32_London_17_VIM_2_10_11	PRJEB9312	Contig	7.04651	225	6656	238	27.9664	111	3.45228		232	85	0	0	56	182	0	0	0.235294	0.764706	0
GCF_001181065.1_P33_London_28_VIM_2_02_12	P33_London_28_VIM_2_02_12	PRJEB9312	Contig	7.10387	193	6532	225	29.0311	111	3.32988		232	85	2	0	54	169	0.00888889	0	0.24	0.751111	0.00888889
GCF_001181085.1_P34_London_28_VIM_2_02_12	P34_London_28_VIM_2_02_12	PRJEB9312	Contig	7.06304	201	6581	220	29.9136	111	3.23482		232	85	0	0	51	169	0	0	0.231818	0.768182	0
GCF_001181105.1_P35_London_26_VIM_2_05_12	P35_London_26_VIM_2_05_12	PRJEB9312	Contig	7.08563	178	6587	259	25.4324	111	3.78323		232	85	0	0	59	200	0	0	0.227799	0.772201	0
GCF_001181125.1_P36_West_Midlands_5_VIM_2_06_12	P36_West_Midlands_5_VIM_2_06_12	PRJEB9312	Contig	7.36916	178	6510	247	26.3563	111	3.65547		232	85	0	2	57	188	0	0.00809717	0.230769	0.761134	0.00809717
GCF_001181145.1_P37_London_28_VIM_2_07_12	P37_London_28_VIM_2_07_12	PRJEB9312	Contig	7.16893	202	6590	229	28.7773	111	3.35826		232	85	0	0	51	178	0	0	0.222707	0.777293	0
GCF_001181165.1_P38_London_12_VIM_2_08_12	P38_London_12_VIM_2_08_12	PRJEB9312	Contig	7.18805	184	6520	237	27.5105	111	3.50747		232	85	0	0	61	176	0	0	0.257384	0.742616	0
GCF_001181185.1_P39_London_29_08_12	P39_London_29_08_12	PRJEB9312	Contig	7.13304	189	6581	230	28.613	111	3.37689		232	85	3	0	55	172	0.0130435	0	0.23913	0.747826	0.0130435
GCF_001181205.1_P40_Scotland_4_VIM_2_09_12	P40_Scotland_4_VIM_2_09_12	PRJEB9312	Contig	7.13474	178	6925	229	30.2402	111	3.20101		232	85	3	0	53	173	0.0131004	0	0.231441	0.755459	0.0131004
GCF_001181225.1_P41_London_28_09_12	P41_London_28_09_12	PRJEB9312	Contig	7.13683	648	6670	244	27.3361	111	3.52907		232	85	1	0	54	189	0.00409836	0	0.221311	0.77459	0.00409836
GCF_001181245.1_P42_1_London_26_VIM_2_10_12	P42_1_London_26_VIM_2_10_12	PRJEB9312	Contig	7.12781	873	6689	216	30.9676	111	3.12817		232	85	0	0	43	173	0	0	0.199074	0.800926	0
GCF_001181265.1_P43_1_London_9_VIM_2_11_12	P43_1_London_9_VIM_2_11_12	PRJEB9312	Contig	7.26249	636	6664	220	30.2909	111	3.19582		232	85	0	0	50	170	0	0	0.227273	0.772727	0
GCF_001181285.1_P42_2_London_28_VIM_2_11_12	P42_2_London_28_VIM_2_11_12	PRJEB9312	Contig	6.95627	233	6626	218	30.3945	111	3.18527		232	85	0	0	50	168	0	0	0.229358	0.770642	0
GCF_001181305.1_P45_London_17_VIM_2_12_12	P45_London_17_VIM_2_12_12	PRJEB9312	Contig	7.11209	409	6521	631	10.3344	111	8.82271		232	85	0	0	166	465	0	0	0.263074	0.736926	0
GCF_001181325.1_E5_London_17_VIM_2_12_12	E5_London_17_VIM_2_12_12	PRJEB9312	Contig	7.11678	967	6445	841	7.6635	111	11.5427		232	85	0	0	216	625	0	0	0.256837	0.743163	0
GCF_001181345.1_E6_London_17_VIM_2_12_12	E6_London_17_VIM_2_12_12	PRJEB9312	Contig	7.05257	300	6589	654	10.0749	111	9.02941		232	85	18	199	136	301	0.0275229	0.304281	0.207951	0.460245	0.331804
GCF_001181365.1_P46_South_East_6_12_12	P46_South_East_6_12_12	PRJEB9312	Contig	7.11645	192	6430	261	24.636	111	3.90076		232	85	4	2	62	193	0.0153257	0.00766283	0.237548	0.739464	0.0229885
GCF_001181385.1_P47_London_12_VIM_2_12_12	P47_London_12_VIM_2_12_12	PRJEB9312	Contig	7.11939	192	6532	428	15.2617	111	6.14943		232	85	1	1	102	324	0.00233645	0.00233645	0.238318	0.757009	0.0046729
GCF_001181405.1_P48_London_17_VIM_2_01_13	P48_London_17_VIM_2_01_13	PRJEB9312	Contig	7.11481	309	6384	937	6.81323	111	12.7988		232	85	3	1	240	693	0.00320171	0.00106724	0.256137	0.739594	0.00426894
GCF_001181425.1_P49_London_7_VIM_2_01_13	P49_London_7_VIM_2_01_13	PRJEB9312	Contig	7.1074	372	6533	323	20.226	111	4.7112		232	85	0	2	78	243	0	0.00619195	0.241486	0.752322	0.00619195
GCF_001181445.1_P50_London_9_VIM_2_01_13	P50_London_9_VIM_2_01_13	PRJEB9312	Contig	7.11425	265	6651	209	31.823	111	3.04665		232	85	0	0	46	163	0	0	0.220096	0.779904	0
GCF_001181465.1_P43_2_London_9_VIM_2_11_12	P43_2_London_9_VIM_2_11_12	PRJEB9312	Contig	7.11675	194	6649	231	28.7836	111	3.35756		232	85	0	0	59	172	0	0	0.255411	0.744589	0
GCF_001181485.1_P51_1_London_9_VIM_2_02_13	P51_1_London_9_VIM_2_02_13	PRJEB9312	Contig	7.1267	249	6619	323	20.4923	111	4.65284		232	85	0	0	83	240	0	0	0.256966	0.743034	0
GCF_001181505.1_E7_London_9_VIM_2_02_13	E7_London_9_VIM_2_02_13	PRJEB9312	Contig	7.13649	375	6601	394	16.7538	111	5.63259		232	85	0	2	106	286	0	0.00507614	0.269036	0.725888	0.00507614
GCF_001181525.1_P52_1_London_26_VIM_2_02_13	P52_1_London_26_VIM_2_02_13	PRJEB9312	Contig	7.22121	955	6590	300	21.9667	111	4.35414		232	85	2	0	80	218	0.00666667	0	0.266667	0.726667	0.00666667
GCF_001181545.1_P51_2_London_11_VIM_2_02_13	P51_2_London_11_VIM_2_02_13	PRJEB9312	Contig	7.13707	241	6645	229	29.0175	111	3.33139		232	85	0	0	51	178	0	0	0.222707	0.777293	0
GCF_001181565.1_P52_2_London_26_VIM_2_02_13	P52_2_London_26_VIM_2_02_13	PRJEB9312	Contig	7.11065	201	6612	277	23.87	111	4.0209		232	85	0	0	68	209	0	0	0.245487	0.754513	0
GCF_001181585.1_P53_London_9_VIM_2_02_13	P53_London_9_VIM_2_02_13	PRJEB9312	Contig	7.21807	279	6614	399	16.5764	111	5.68943		232	85	0	0	86	313	0	0	0.215539	0.784461	0
GCF_001181605.1_P54_1_London_24_VIM_2_04_13	P54_1_London_24_VIM_2_04_13	PRJEB9312	Contig	7.13416	183	6517	935	6.97005		12.547			85	0	1	260	674	0	0.00106952	0.278075	0.720856	0.00106952
GCF_001181625.1_E8_London_17_VIM_2_04_13	E8_London_17_VIM_2_04_13	PRJEB9312	Contig	7.13208	360	6616	258	25.6434	111	3.75327		232	85	0	0	66	192	0	0	0.255814	0.744186	0
GCF_001181645.1_E9_London_17_VIM_2_04_13	E9_London_17_VIM_2_04_13	PRJEB9312	Contig	7.09396	202	6600	240	27.5	111	3.50877		232	85	0	0	58	182	0	0	0.241667	0.758333	0
GCF_001181665.1_P54_2_London_24_VIM_2_04_13	P54_2_London_24_VIM_2_04_13	PRJEB9312	Contig	7.13614	250	6715	306	21.9444	111	4.35835		232	85	16	5	66	219	0.0522876	0.0163399	0.215686	0.715686	0.0686275
GCF_001181685.1_P55_London_26_VIM_2_05_13	P55_London_26_VIM_2_05_13	PRJEB9312	Contig	7.15895	230	6625	232	28.556	111	3.3834		232	85	0	0	54	178	0	0	0.232759	0.767241	0
GCF_001181705.1_E10_London_26_VIM_2_06_13	E10_London_26_VIM_2_06_13	PRJEB9312	Contig	7.09398	194	6567	404	16.255	111	5.79544		232	85	2	0	104	298	0.0049505	0	0.257426	0.737624	0.0049505
GCF_001181725.1_E11_London_26_VIM_2_06_13	E11_London_26_VIM_2_06_13	PRJEB9312	Contig	7.11155	225	6578	240	27.4083	111	3.52009		232	85	0	0	62	178	0	0	0.258333	0.741667	0
GCF_001181745.1_E12_London_26_VIM_2_06_13	E12_London_26_VIM_2_06_13	PRJEB9312	Contig	6.87735	207	6615	254	26.0433	111	3.69777		232	85	0	0	62	192	0	0	0.244094	0.755906	0
GCF_001181765.1_E13_London_26_VIM_2_06_13	E13_London_26_VIM_2_06_13	PRJEB9312	Contig	7.08743	195	6623	261	25.3755	111	3.7914		232	85	17	0	53	191	0.0651341	0	0.203065	0.731801	0.0651341
GCF_001181785.1_E14_London_26_VIM_2_06_13	E14_London_26_VIM_2_06_13	PRJEB9312	Contig	7.01178	195	6578	218	30.1743	111	3.20777		232	85	0	0	47	171	0	0	0.215596	0.784404	0
GCF_001181805.1_P56_London_12_VIM_2_07_13	P56_London_12_VIM_2_07_13	PRJEB9312	Contig	7.20432	309	6588	254	25.937	111	3.71236		232	85	0	2	61	191	0	0.00787402	0.240157	0.751969	0.00787402
GCF_001181825.1_P8_2_London_17_VIM_2_07_13	P8_2_London_17_VIM_2_07_13	PRJEB9312	Contig	7.11732	213	6356	241	26.3734	111	3.65318		232	85	0	0	58	183	0	0	0.240664	0.759336	0
GCF_001181845.1_P57_South_East_3_VIM_2_09_13	P57_South_East_3_VIM_2_09_13	PRJEB9312	Contig	7.15914	207	6549	245	26.7306	111	3.60612		232	85	0	0	58	187	0	0	0.236735	0.763265	0
GCF_001181865.1_P58_London_29_09_13	P58_London_29_09_13	PRJEB9312	Contig	7.02107	420	6528	218	29.9449	111	3.23154		232	85	0	0	49	169	0	0	0.224771	0.775229	0
GCF_001181885.1_P59_Wales_1_VIM_2_09_13	P59_Wales_1_VIM_2_09_13	PRJEB9312	Contig	7.11244	296	6688	317	21.0978	111	4.52534		232	85	0	1	101	215	0	0.00315457	0.318612	0.678233	0.00315457
GCF_001181905.1_P60_London_6_VIM_2_11_13	P60_London_6_VIM_2_11_13	PRJEB9312	Contig	7.066	307	6643	238	27.9118	111	3.4588		232	85	0	0	58	180	0	0	0.243697	0.756303	0
GCF_001181925.1_P61_London_9_VIM_2_11_13	P61_London_9_VIM_2_11_13	PRJEB9312	Contig	7.0211	1514	6682	237	28.1941	111	3.42535		232	85	0	0	59	178	0	0	0.248945	0.751055	0
GCF_001181945.1_P64_East_of_England_6_01_14	P64_East_of_England_6_01_14	PRJEB9312	Contig	7.22556	383	6449	388	16.6211	111	5.675		232	85	0	0	87	301	0	0	0.224227	0.775773	0
GCF_001181965.1_P62_London_9_VIM_2_01_14	P62_London_9_VIM_2_01_14	PRJNA289003	Scaffold	6.44211	62	6620	309	21.424	111	4.45952	clinical	232	1	0	0	85	224	0	0	0.275081	0.724919	0
GCF_001182005.1_P63_London_25_VIM_2_03_14	P63_London_25_VIM_2_03_14	PRJNA288992	Contig	6.36541	53	6557	296	22.152	111	4.31928	clinical	232	1	0	0	79	217	0	0	0.266892	0.733108	0
GCF_001182025.1_E16_London_17_VIM_2_04_14	E16_London_17_VIM_2_04_14	PRJNA289008	Contig	6.33348	120	6039	1653	3.65336		21.4899	clinical		1	1	3	464	1185	0.000604961	0.00181488	0.280702	0.716878	0.00241984
GCF_001182945.1_P44_Wales_1_VIM_2_11_12	P44_Wales_1_VIM_2_11_12	PRJNA295473	Complete	6.50044	1	6724	358	18.7821	111	5.05507		232	1	1	0	79	278	0.0027933	0	0.22067	0.776536	0.0027933
GCF_001280745.1_ASM128074v1	EML545	PRJNA269551	Contig	6.36233	80	5848	239	24.4686	2228	3.9264		2	1	0	0	57	182	0	0	0.238494	0.761506	0
GCF_001280755.1_ASM128075v1	EML528	PRJNA295121	Scaffold	6.15179	126	5795	187	30.9893	3043	3.12604	clinical	3	1	1	2	28	156	0.00534759	0.0106952	0.149733	0.834225	0.0160428
GCF_001280765.1_ASM128076v1	EML548	PRJNA295123	Scaffold	6.3245	138	5771	267	21.6142	2230	4.42199	clinical	7	1	0	0	81	186	0	0	0.303371	0.696629	0
GCF_001293085.1_ASM129308v1	PA1RG	PRJNA295120	Scaffold	6.34785	145	6030	79	76.3291	782	1.29317	clinical	10	1	0	0	9	70	0	0	0.113924	0.886076	0
GCF_001294675.1_ASM129467v1	ATCC 9027	PRJNA295122	Scaffold	6.39622	142	5801	247	23.4858	2230	4.08399	clinical	7	1	5	1	60	181	0.0202429	0.00404858	0.242915	0.732794	0.0242915
GCF_001295275.1_ASM129527v1	PASS2	PRJEB8749	Contig	6.48892	76	5468	389	14.0566		6.64163			96	0	1	77	311	0	0.00257069	0.197943	0.799486	0.00257069
GCF_001295285.1_ASM129528v1	PASS4	PRJEB8749	Contig	6.4886	71	5839	233	25.0601	649	3.83729		10	96	0	1	60	172	0	0.00429184	0.257511	0.738197	0.00429184
GCF_001295295.1_ASM129529v1	PASS1	PRJEB8749	Contig	6.49341	86	5664	480	11.8	2524	7.8125		2	96	5	0	177	298	0.0104167	0	0.36875	0.620833	0.0104167
GCF_001295345.1_ASM129534v1	PASS3	PRJEB8749	Contig	6.49391	72	5715	513	11.1403	2524	8.23699		2	96	1	0	171	341	0.00194932	0	0.333333	0.664717	0.00194932
GCF_001373595.1_212_Rw184_contigs_500	isolate RW184	PRJEB8749	Contig	6.48973	78	6012	115	52.2783	253	1.87694		186	96	0	0	29	86	0	0	0.252174	0.747826	0
GCF_001373615.1_213_Tsb_1_contigs_500	isolate TSB 1	PRJEB8749	Contig	6.49442	81	6014	111	54.1802	253	1.81224		186	96	0	0	28	83	0	0	0.252252	0.747748	0
GCF_001373635.1_234_Rw27_contigs_500	isolate RW27	PRJEB8749	Contig	6.49172	78	6016	122	49.3115	253	1.98762		186	96	0	0	31	91	0	0	0.254098	0.745902	0
GCF_001373655.1_235_Rw146_contigs_500	isolate RW146	PRJEB8749	Contig	6.47361	76	6016	114	52.7719	253	1.85971		186	96	0	0	27	87	0	0	0.236842	0.763158	0
GCF_001373675.1_236_Rw196_contigs_500	isolate ATCC 13388	PRJEB8749	Contig	6.48994	76	6009	120	50.075	253	1.95791		186	96	0	0	28	92	0	0	0.233333	0.766667	0
GCF_001373695.1_237_Tsb_3_contigs_500	isolate TSB 3	PRJEB8749	Contig	6.48919	75	6015	126	47.7381	253	2.05178		186	96	0	0	34	92	0	0	0.269841	0.730159	0
GCF_001373715.1_238_2_5Pc_2_contigs_500	isolate 2.5% 2	PRJEB8749	Contig	6.48699	81	6012	123	48.8781	253	2.00489		186	96	0	0	33	90	0	0	0.268293	0.731707	0
GCF_001373735.1_239_10Pc_1_contigs_500	isolate 10% 1	PRJEB8749	Contig	6.48642	80	5995	118	50.8051	253	1.93031		186	96	0	0	30	88	0	0	0.254237	0.745763	0
GCF_001373755.1_240_10Pc_9_contigs_500	isolate 10% 9	PRJEB8749	Contig	6.48533	82	6013	118	50.9576	253	1.92465		186	96	0	1	29	88	0	0.00847458	0.245763	0.745763	0.00847458
GCF_001373775.1_241_12_5Pc_6_contigs_500	isolate 12.5% 6	PRJEB8749	Contig	6.48877	84	6009	119	50.4958	253	1.94191		186	96	0	0	31	88	0	0	0.260504	0.739496	0
GCF_001373795.1_242_15Pc_5_contigs_500	isolate 15% 5	PRJEB8749	Contig	6.48842	74	6014	117	51.4017	253	1.90833		186	96	0	0	28	89	0	0	0.239316	0.760684	0
GCF_001373815.1_243_15_121C_contigs_500	isolate 15.121c	PRJEB8749	Contig	6.48985	76	6012	119	50.521	253	1.94096		186	96	0	0	32	87	0	0	0.268908	0.731092	0
GCF_001373835.1_244_15_311Ga_contigs_500	isolate 15.311Ga	PRJEB8749	Contig	6.48147	72	6012	122	49.2787	253	1.98891		186	96	0	0	29	93	0	0	0.237705	0.762295	0
GCF_001373855.1_245_Tsb_Pool_contigs_500	isolate TSB Pool	PRJEB8749	Contig	6.48689	75	6008	125	48.064	253	2.03815		186	96	0	0	35	90	0	0	0.28	0.72	0
GCF_001373875.1_246_Rw30_contigs_500	isolate RW30	PRJEB8749	Contig	6.48806	84	6012	115	52.2783	253	1.87694		186	96	0	0	32	83	0	0	0.278261	0.721739	0
GCF_001373895.1_247_Rw149_contigs_500	isolate RW149	PRJEB8749	Contig	6.4881	74	6015	119	50.5462	253	1.94001		186	96	0	0	32	87	0	0	0.268908	0.731092	0
GCF_001373915.1_248_Rw198_contigs_500	isolate ATCC 15442	PRJEB8749	Contig	6.48797	79	6001	112	53.5804	253	1.83216		186	96	0	0	28	84	0	0	0.25	0.75	0
GCF_001373935.1_249_2_5Pc_3_contigs_500	isolate 2.5% 3	PRJEB8749	Contig	6.48726	82	6018	115	52.3304	253	1.8751		186	96	0	0	32	83	0	0	0.278261	0.721739	0
GCF_001373955.1_249_Tsb_4_contigs_500	isolate TSB 4	PRJEB8749	Contig	7.62704	187	6011	123	48.8699	253	2.00522		186	96	0	0	33	90	0	0	0.268293	0.731707	0
GCF_001373975.1_251_10Pc_2_contigs_500	isolate 10% 2	PRJEB8749	Contig	7.54078	201	6011	115	52.2696	253	1.87724		186	96	0	0	27	88	0	0	0.234783	0.765217	0
GCF_001373995.1_255_15_211Ga_contigs_500	isolate 15.211Ga	PRJEB8749	Contig	6.57908	52	6010	123	48.8618	253	2.00554		186	96	0	0	32	91	0	0	0.260163	0.739837	0
GCF_001374015.1_256_15_311Gb_contigs_500	isolate 15.311Gb	PRJEB8749	Contig	7.58489	182	6011	122	49.2705	253	1.98924		186	96	0	0	29	93	0	0	0.237705	0.762295	0
GCF_001374035.1_280_15_311Bb_contigs_500	isolate 15.311Bb	PRJEB8749	Contig	7.10223	140	7115	253	28.1225	2730	3.43377		3	96	0	2	61	190	0	0.00790514	0.241107	0.750988	0.00790514
GCF_001374055.1_278_15_111A_contigs_500	isolate 15.111a	PRJEB8749	Contig	7.64834	204	7152	242	29.5537	111	3.27292		232	96	0	1	52	189	0	0.00413223	0.214876	0.780992	0.00413223
GCF_001374075.1_279_15_211Gc_contigs_500	isolate 15.211Gc	PRJEB8749	Contig	7.21477	161	6085	102	59.6569	2729	1.64862		2	96	0	0	24	78	0	0	0.235294	0.764706	0
GCF_001374095.1_281_Tsb_Bead_Dwl_Pool_1_contigs_500	isolate TSB Bead DWL Pool 1	PRJEB8749	Contig	6.82055	139	7058	265	26.634	2730	3.61874		3	96	0	1	68	196	0	0.00377358	0.256604	0.739623	0.00377358
GCF_001374115.1_282_Rw110_contigs_500	isolate RW110	PRJEB8749	Contig	6.48101	65	6682	195	34.2667	111	2.83554		232	96	2	3	37	153	0.0102564	0.0153846	0.189744	0.784615	0.025641
GCF_001374135.1_283_Rw172_contigs_500	isolate RW172	PRJEB8749	Contig	7.44888	152	7128	265	26.8981	2730	3.58447		3	96	0	0	63	202	0	0	0.237736	0.762264	0
GCF_001374155.1_284_Rw202_contigs_500	isolate RW202	PRJEB8749	Contig	7.35154	167	6775	213	31.8075	1342	3.04808		2	96	0	3	53	157	0	0.0140845	0.248826	0.737089	0.0140845
GCF_001374175.1_285_Tsb_7_contigs_500	isolate TSB 7	PRJEB8749	Contig	7.06311	259	6341	177	35.8249	1105	2.71556		3	96	0	2	41	134	0	0.0112994	0.231638	0.757062	0.0112994
GCF_001374195.1_286_2_5Pc_6_contigs_500	isolate 2.5% 6	PRJEB8749	Contig	6.69546	113	5959	106	56.217	2733	1.74773		1	96	0	0	28	78	0	0	0.264151	0.735849	0
GCF_001374215.1_287_10Pc_5_contigs_500	isolate 10% 5	PRJEB8749	Contig	6.62497	125	7005	245	28.5918	316	3.37931		32	96	1	10	60	174	0.00408163	0.0408163	0.244898	0.710204	0.044898
GCF_001374235.1_288_12_5Pc_2_2_contigs_500	isolate 12.5% 2.2	PRJEB8749	Contig	6.68111	86	6848	239	28.6527	1342	3.37237		2	96	4	9	54	172	0.0167364	0.0376569	0.225941	0.719665	0.0543933
GCF_001374255.1_289_15Pc_1_contigs_500	isolate 15% 1	PRJEB8749	Contig	7.02065	218	6515	296	22.0101	155	4.34591		60	96	3	5	50	238	0.0101351	0.0168919	0.168919	0.804054	0.027027
GCF_001374275.1_290_15_111B_contigs_500	isolate 15.111b	PRJEB8749	Contig	6.45612	89	6249	160	39.0562	111	2.49649		232	96	0	1	41	118	0	0.00625	0.25625	0.7375	0.00625
GCF_001374295.1_291_15_211Ba_contigs_500	isolate 15.211Ba	PRJEB8749	Contig	6.57613	59	6184	167	37.0299	244	2.62951		85	96	1	1	39	126	0.00598802	0.00598802	0.233533	0.754491	0.011976
GCF_001374315.1_292_15_321Ga_contigs_500	isolate 15.321Ga	PRJEB8749	Contig	6.77764	79	6254	132	47.3788	252	2.06702		25	96	0	0	23	109	0	0	0.174242	0.825758	0
GCF_001374335.1_293_Tsb_Bead_Dwl_Pool_2_contigs_500	isolate TSB Bead DWL Pool 2	PRJEB8749	Contig	6.4874	78	6533	249	26.237	800	3.67148		2	96	4	4	72	169	0.0160643	0.0160643	0.289157	0.678715	0.0321285
GCF_001374355.1_294_Rw130_contigs_500	isolate RW130	PRJEB8749	Contig	6.48634	84	5972	125	47.776	641	2.05019		4	96	0	0	31	94	0	0	0.248	0.752	0
GCF_001374375.1_295_Rw176_contigs_500	isolate RW176	PRJEB8749	Contig	6.48673	77	6077	114	53.307	2729	1.84138		2	96	0	0	30	84	0	0	0.263158	0.736842	0
GCF_001374395.1_296_Rw204_contigs_500	isolate RW204	PRJEB8749	Contig	6.48755	80	6421	113	56.823	645	1.72942		3	96	0	2	33	78	0	0.0176991	0.292035	0.690265	0.0176991
GCF_001374415.1_209_15_321Gb_contigs_500	isolate 15.321Gb	PRJEB8749	Contig	6.48678	78	6013	116	51.8362	253	1.89264		186	96	0	0	31	85	0	0	0.267241	0.732759	0
GCF_001374435.1_210_Rw11_contigs_500	isolate ATCC 12903	PRJEB8749	Contig	6.48936	79	6007	128	46.9297	253	2.08639		186	96	0	0	30	98	0	0	0.234375	0.765625	0
GCF_001374455.1_211_Rw131_contigs_500	isolate RW131	PRJEB8749	Contig	6.49067	77	6010	119	50.5042	253	1.94159		186	96	0	0	35	84	0	0	0.294118	0.705882	0
GCF_001374475.1_214_Tsb_9_contigs_500	isolate TSB 9	PRJEB8749	Contig	6.48757	76	6013	117	51.3932	253	1.90865		186	96	0	0	31	86	0	0	0.264957	0.735043	0
GCF_001374495.1_215_2_5Pc_8_contigs_500	isolate 2.5% 8	PRJEB8749	Contig	6.48946	77	6010	121	49.6694	253	1.97358		186	96	0	0	30	91	0	0	0.247934	0.752066	0
GCF_001374515.1_216_10Pc_7_contigs_500	isolate 10% 7	PRJEB8749	Contig	6.48811	80	6009	117	51.359	253	1.90989		186	96	0	0	30	87	0	0	0.25641	0.74359	0
GCF_001374535.1_217_12_5Pc_4_contigs_500	isolate 12.5% 4	PRJEB8749	Contig	6.48984	76	6012	122	49.2787	253	1.98891		186	96	0	0	36	86	0	0	0.295082	0.704918	0
GCF_001374555.1_218_15Pc_3_contigs_500	isolate 15% 3	PRJEB8749	Contig	6.48794	78	6010	118	50.9322	253	1.92559		186	96	0	0	30	88	0	0	0.254237	0.745763	0
GCF_001374575.1_219_15_121A_contigs_500	isolate 15.121a	PRJEB8749	Contig	6.49037	71	6011	118	50.9407	253	1.92527		186	96	0	0	29	89	0	0	0.245763	0.754237	0
GCF_001374595.1_220_15_221Ga_contigs_500	isolate 15.221Ga	PRJEB8749	Contig	6.48799	77	6008	124	48.4516	253	2.02218		186	96	0	0	33	91	0	0	0.266129	0.733871	0
GCF_001374615.1_221_15_321Ba_contigs_500	isolate 15.321Ba	PRJEB8749	Contig	6.48965	77	6015	117	51.4103	253	1.90802		186	96	0	0	28	89	0	0	0.239316	0.760684	0
GCF_001374635.1_222_Rw18_contigs_500	isolate RW18	PRJEB8749	Contig	6.48983	75	6015	115	52.3043	253	1.87602		186	96	0	0	30	85	0	0	0.26087	0.73913	0
GCF_001374655.1_223_Rw138_contigs_500	isolate RW138	PRJEB8749	Contig	6.49088	79	6015	116	51.8535	253	1.89202		186	96	0	0	27	89	0	0	0.232759	0.767241	0
GCF_001374675.1_224_Rw192_contigs_500	isolate RW192	PRJEB8749	Contig	6.49013	80	6013	114	52.7456	253	1.86062		186	96	0	0	29	85	0	0	0.254386	0.745614	0
GCF_001374695.1_225_Tsb_2_contigs_500	isolate TSB 2	PRJEB8749	Contig	6.49373	75	6013	115	52.287	253	1.87663		186	96	0	0	32	83	0	0	0.278261	0.721739	0
GCF_001374715.1_226_2_5Pc_1_contigs_500	isolate 2.5% 1	PRJEB8749	Contig	6.48845	78	6015	112	53.7054	253	1.82797		186	96	0	0	29	83	0	0	0.258929	0.741071	0
GCF_001374735.1_227_2_5Pc_9_contigs_500	isolate 2.5% 9	PRJEB8749	Contig	6.487	77	6015	118	50.9746	253	1.92402		186	96	0	0	29	89	0	0	0.245763	0.754237	0
GCF_001374755.1_228_10Pc_8_contigs_500	isolate 10% 8	PRJEB8749	Contig	6.49047	78	6015	119	50.5462	253	1.94001		186	96	0	0	31	88	0	0	0.260504	0.739496	0
GCF_001374775.1_229_12_5Pc_5_contigs_500	isolate 12.5% 5	PRJEB8749	Contig	6.4862	76	6015	118	50.9746	253	1.92402		186	96	0	0	33	85	0	0	0.279661	0.720339	0
GCF_001374795.1_230_15Pc_4_contigs_500	isolate 15% 4	PRJEB8749	Contig	6.48657	78	6011	124	48.4758	253	2.02119		186	96	0	0	34	90	0	0	0.274194	0.725806	0
GCF_001374815.1_231_15_121B_contigs_500	isolate 15.121b	PRJEB8749	Contig	6.489	73	6015	117	51.4103	253	1.90802		186	96	0	0	31	86	0	0	0.264957	0.735043	0
GCF_001374835.1_232_15_221Ba_contigs_500	isolate 15.221Ba	PRJEB8749	Contig	6.48755	78	6016	120	50.1333	253	1.95567		186	96	0	0	31	89	0	0	0.258333	0.741667	0
GCF_001374855.1_233_15_321Bb_contigs_500	isolate 15.321Bb	PRJEB8749	Contig	6.48689	81	6014	111	54.1802	253	1.81224		186	96	0	0	28	83	0	0	0.252252	0.747748	0
GCF_001374875.1_252_12_5Pc_1_1_contigs_500	isolate 12.5% 1.1	PRJEB8749	Contig	6.48659	77	6010	119	50.5042	253	1.94159		186	96	0	0	29	90	0	0	0.243697	0.756303	0
GCF_001374895.1_253_12_5Pc_7_contigs_500	isolate 12.5% 7	PRJEB8749	Contig	6.49176	73	6012	122	49.2787	253	1.98891		186	96	0	0	35	87	0	0	0.286885	0.713115	0
GCF_001374915.1_254_15Pc_6_contigs_500	isolate 15% 6	PRJEB8749	Contig	6.48819	72	6014	118	50.9661	253	1.92433		186	96	0	0	32	86	0	0	0.271186	0.728814	0
GCF_001374935.1_257_Tsb_Bead_Pool_1_contigs_500	isolate TSB Bead Pool 1	PRJEB8749	Contig	6.4804	76	6010	121	49.6694	253	1.97358		186	96	0	0	32	89	0	0	0.264463	0.735537	0
GCF_001374955.1_258_Rw99_contgs_500	isolate RW99	PRJEB8749	Contig	6.47781	75	6011	116	51.819	253	1.89326		186	96	0	0	31	85	0	0	0.267241	0.732759	0
GCF_001374975.1_259_Rw151_contigs_500	isolate ATCC 9027	PRJEB8749	Contig	6.48201	72	6017	110	54.7	253	1.79533		186	96	0	0	26	84	0	0	0.236364	0.763636	0
GCF_001374995.1_260_Rw199_contigs_500	isolate RW199	PRJEB8749	Contig	6.48769	76	6008	117	51.3504	253	1.9102		186	96	0	0	27	90	0	0	0.230769	0.769231	0
GCF_001375015.1_261_Tsb_5_contigs_500	isolate TSB 5	PRJEB8749	Contig	6.48713	79	6000	119	50.4202	253	1.94476		186	96	0	0	30	89	0	0	0.252101	0.747899	0
GCF_001375035.1_262_2_5Pc_4_contigs_500	isolate 2.5% 4	PRJEB8749	Contig	6.49132	75	5996	120	49.9667	253	1.96207		186	96	0	0	29	91	0	0	0.241667	0.758333	0
GCF_001375055.1_263_10Pc_3_contigs_500	isolate 10% 3	PRJEB8749	Contig	6.48629	82	6005	108	55.6018	253	1.76673		186	96	0	0	28	80	0	0	0.259259	0.740741	0
GCF_001375075.1_264_12_5Pc_1_2_contigs_500	isolate 12.5% 1.2	PRJEB8749	Contig	6.48784	75	6011	117	51.3761	253	1.90927		186	96	0	0	28	89	0	0	0.239316	0.760684	0
GCF_001375095.1_265_12_5Pc_8_contigs_500	isolate 12.5% 8	PRJEB8749	Contig	6.48711	81	6008	118	50.9153	253	1.92622		186	96	0	0	29	89	0	0	0.245763	0.754237	0
GCF_001375115.1_266_15Pc_7_contigs_500	isolate 15% 7	PRJEB8749	Contig	6.48963	79	6016	114	52.7719	253	1.85971		186	96	0	0	29	85	0	0	0.254386	0.745614	0
GCF_001375135.1_267_15_211Gb_contigs_500	isolate 15.211 Gb	PRJEB8749	Contig	6.48929	78	6013	121	49.6942	253	1.97261		186	96	0	0	32	89	0	0	0.264463	0.735537	0
GCF_001375155.1_268_15_311Ba_contigs_500	isolate 15.311Ba	PRJEB8749	Contig	6.49022	80	6009	122	49.2541	253	1.98989		186	96	0	0	32	90	0	0	0.262295	0.737705	0
GCF_001375175.1_269_Tsb_Bead_Pool_2_contigs_500	isolate TSB Bead Pool 2	PRJEB8749	Contig	6.76018	89	6014	115	52.2957	253	1.87633		186	96	0	0	29	86	0	0	0.252174	0.747826	0
GCF_001375195.1_270_Rw109_contigs_500	isolate RW109	PRJEB8749	Contig	6.60348	87	6012	122	49.2787	253	1.98891		186	96	0	0	34	88	0	0	0.278689	0.721311	0
GCF_001375215.1_271_Rw168_2_contigs_500	isolate RW168	PRJEB8749	Contig	6.47209	80	6015	108	55.6944	253	1.76384		186	96	0	0	27	81	0	0	0.25	0.75	0
GCF_001375235.1_272_Rw200_contigs_500	isolate RW200	PRJEB8749	Contig	6.32078	71	6016	112	53.7143	253	1.82768		186	96	0	0	27	85	0	0	0.241071	0.758929	0
GCF_001375255.1_273_Tsb_6_contigs_500	isolate TSB 6	PRJEB8749	Contig	6.71929	84	6317	132	47.8561	155	2.04683		60	96	0	0	32	100	0	0	0.242424	0.757576	0
GCF_001375275.1_274_2_5Pc_5_contigs_500	isolate 2.5% 5	PRJEB8749	Contig	6.49022	75	6174	129	47.8605	253	2.04664		186	96	0	0	33	96	0	0	0.255814	0.744186	0
GCF_001375295.1_275_10Pc_4_contigs_500	isolate 10% 4	PRJEB8749	Contig	6.48785	77	6008	114	52.7017	162	1.86214		7	96	0	0	25	89	0	0	0.219298	0.780702	0
GCF_001375315.1_276_12_5Pc_2_1_contigs_500	isolate 12.5% 2.1	PRJEB8749	Contig	6.48696	82	5850	116	50.431	162	1.94435		7	96	0	0	20	96	0	0	0.172414	0.827586	0
GCF_001375335.1_277_12_5Pc_9_contigs_500	isolate 12.5% 9	PRJEB8749	Contig	6.48904	75	6262	141	44.4113	27	2.20209		74	96	0	0	24	117	0	0	0.170213	0.829787	0
GCF_001375355.1_202_Tsb_8_contigs_500	isolate TSB 8	PRJEB8749	Contig	6.4857	80	6015	114	52.7632	253	1.86001		186	96	0	0	26	88	0	0	0.22807	0.77193	0
GCF_001402955.1_ASM140295v1	ATCC 9027	PRJEB8749	Contig	6.48909	77	5736	301	19.0565	2230	4.98592		7	96	4	0	73	224	0.013289	0	0.242525	0.744186	0.013289
GCF_001375375.1_203_2_5Pc_7_contigs_500	isolate 2.5% 7	PRJEB8749	Contig	6.48956	76	6012	119	50.521	253	1.94096		186	96	0	0	34	85	0	0	0.285714	0.714286	0
GCF_001375395.1_204_10Pc_6_contigs_500	isolate 10% 6	PRJNA295322	Scaffold	6.30505	145	6011	123	48.8699	253	2.00522	clinical	186	1	0	0	29	94	0	0	0.235772	0.764228	0
GCF_001375415.1_205_12_5Pc_3_contigs_500	isolate 12.5% 3	PRJNA297686	Scaffold	6.36753	11	6014	112	53.6964	253	1.82827	clinical	186	5	0	0	28	84	0	0	0.25	0.75	0
GCF_001375435.1_206_15Pc_2_contigs_500	isolate 15% 2	PRJNA297686	Scaffold	6.2272	15	6013	121	49.6942	253	1.97261	clinical	186	5	0	0	32	89	0	0	0.264463	0.735537	0
GCF_001375455.1_207_15_111C_contigs_500	isolate 15.111c	PRJNA297686	Scaffold	6.66291	22	6013	119	50.5294	253	1.94064	clinical	186	5	0	0	30	89	0	0	0.252101	0.747899	0
GCF_001375475.1_208_15_211Bb_contigs_500	isolate 15.211Bb	PRJNA297686	Scaffold	6.34919	12	6014	118	50.9661	253	1.92433	clinical	186	5	0	0	29	89	0	0	0.245763	0.754237	0
GCF_001414085.1_ASM141408v1	14650	PRJNA297686	Scaffold	6.35285	11	5835	125	46.68		2.09732	clinical		5	2	0	23	100	0.016	0	0.184	0.8	0.016
GCF_001414105.1_ASM141410v1	14649	PRJNA294638	Scaffold	6.74952	267	5725	125	45.8		2.13675			20	0	0	25	100	0	0	0.2	0.8	0
GCF_001414155.1_ASM141415v1	14651	PRJNA294638	Scaffold	6.35487	169	6112	177	34.5311		2.81444			20	1	0	40	136	0.00564972	0	0.225989	0.768362	0.00564972
GCF_001414165.1_ASM141416v1	14672	PRJNA294638	Scaffold	6.70097	181	5823	123	47.3415		2.06862			20	2	0	25	96	0.0162602	0	0.203252	0.780488	0.0162602
GCF_001414175.1_ASM141417v1	14673	PRJNA294638	Scaffold	6.57144	304	5834	110	53.0364		1.85061			20	3	0	21	86	0.0272727	0	0.190909	0.781818	0.0272727
GCF_001420185.1_ASM142018v1	ATCC 33349	PRJNA294638	Scaffold	6.21103	218	6370	309	20.6149		4.62644			20	0	0	90	219	0	0	0.291262	0.708738	0
GCF_001420205.1_ASM142020v1	ATCC 33350	PRJNA295428	Scaffold	6.56363	31	5850	221	26.4706	274	3.64026	clinical	245	1	1	0	60	160	0.00452489	0	0.271493	0.723982	0.00452489
GCF_001420225.1_ASM142022v1	ATCC 33348	PRJNA295426	Scaffold	6.56281	30	6248	256	24.4062	254	3.93604	clinical	2	1	0	0	79	177	0	0	0.308594	0.691406	0
GCF_001420245.1_ASM142024v1	ATCC 33351	PRJNA82925	Scaffold	6.37258	281	6084	379	16.0528	760	5.86415	clinical	1	1	1	0	86	292	0.00263852	0	0.226913	0.770449	0.00263852
GCF_001420265.1_ASM142026v1	ATCC 33352	PRJNA294638	Scaffold	6.76676	306	5727	262	21.8588	549	4.37469		31	20	0	0	73	189	0	0	0.278626	0.721374	0
GCF_001420525.1_ASM142052v1	Ps2	PRJNA294638	Contig	6.66447	183	5965	239	24.9582	2190	3.85235		1	20	0	0	37	202	0	0	0.154812	0.845188	0
GCF_001420535.1_ASM142053v1	Ps1	PRJNA294638	Scaffold	6.64501	138	5967	237	25.1772	644	3.82012		3	20	0	0	32	205	0	0	0.135021	0.864979	0
GCF_001431165.1_PAHM4v1	PAHM4	PRJNA294638	Scaffold	6.37741	152	5755	374	15.3877	195	6.10214		1	20	5	5	84	280	0.013369	0.013369	0.224599	0.748663	0.026738
GCF_001444745.1_ASM144474v1	ATCC 33354	PRJNA294638	Scaffold	6.42453	208	6277	381	16.4751		5.72244			20	0	3	80	298	0	0.00787402	0.209974	0.782152	0.00787402
GCF_001444755.1_ASM144475v1	ATCC 33353	PRJNA294638	Scaffold	6.5244	316	6257	209	29.9378	395	3.23229		85	20	1	1	43	164	0.00478469	0.00478469	0.205742	0.784689	0.00956938
GCF_001444765.1_ASM144476v1	ATCC 33355	PRJNA294638	Scaffold	6.48044	170	6132	221	27.7466	377	3.47867		8	20	0	0	64	157	0	0	0.289593	0.710407	0
GCF_001444815.1_ASM144481v1	ATCC 33356	PRJNA294638	Scaffold	6.80918	164	5920	214	27.6636	3134	3.48875		3	20	0	0	50	164	0	0	0.233645	0.766355	0
GCF_001444835.1_ASM144483v1	ATCC 33357	PRJNA294638	Contig	6.99314	170	5922	297	19.9394	253	4.77569		186	20	0	0	74	223	0	0	0.249158	0.750842	0
GCF_001444845.1_ASM144484v1	ATCC 33361	PRJNA294638	Scaffold	6.6024	159	5958	410	14.5317	3039	6.43844		4	20	0	0	119	291	0	0	0.290244	0.709756	0
GCF_001444865.1_ASM144486v1	ATCC 33362	PRJNA294638	Scaffold	6.65459	253	5965	215	27.7442	641	3.47896		4	20	1	1	63	150	0.00465116	0.00465116	0.293023	0.697674	0.00930233
GCF_001444895.1_ASM144489v1	ATCC 33363	PRJNA294638	Scaffold	6.44595	273	6386	235	27.1745	664	3.54931		8	20	0	1	58	176	0	0.00425532	0.246809	0.748936	0.00425532
GCF_001444915.1_ASM144491v1	ATCC 33364	PRJNA294638	Scaffold	6.52217	318	6516	240	27.15	316	3.5524		32	20	5	0	67	168	0.0208333	0	0.279167	0.7	0.0208333
GCF_001444925.1_ASM144492v1	ATCC 43390	PRJNA294638	Scaffold	6.69868	233	6128	223	27.4798	360	3.51126		5	20	0	0	64	159	0	0	0.286996	0.713004	0
GCF_001444955.1_ASM144495v1	ATCC 33358	PRJNA294638	Scaffold	6.53296	206	6175	324	19.0586	2025	4.98538		4	20	0	0	97	227	0	0	0.299383	0.700617	0
GCF_001444975.1_ASM144497v1	ATCC 33359	PRJNA302926	Complete	6.40042	1	5823	438	13.2945	2228	6.99569	clinical	2	1	1	2	121	314	0.00228311	0.00456621	0.276256	0.716895	0.00684931
GCF_001444995.1_ASM144499v1	ATCC 33360	PRJNA297679	Scaffold	6.25922	53	5963	412	14.4733	3039	6.46275		4	277	0	0	122	290	0	0	0.296117	0.703883	0
GCF_001445005.1_ASM144500v1	ATCC 43731	PRJNA297679	Scaffold	6.37992	57	6242	299	20.8762	253	4.57117		186	277	0	0	90	209	0	0	0.301003	0.698997	0
GCF_001445035.1_ASM144503v1	ATCC 43732	PRJNA297679	Contig	6.85135	80	6058	260	23.3	447	4.11523		9	277	1	1	66	192	0.00384615	0.00384615	0.253846	0.738462	0.00769231
GCF_001447845.1_ASM144784v1	VA-134	PRJNA297679	Contig	7.08465	89	5850	89	65.7303	3090	1.49857		1	277	0	0	14	75	0	0	0.157303	0.842697	0
GCF_001449145.1_WH-SGI-V-07060	WH-SGI-V-07060	PRJNA297679	Contig	6.79978	127	5764	114	50.5614	149	1.93944		3	277	0	0	31	83	0	0	0.27193	0.72807	0
GCF_001449155.1_WH-SGI-V-07058	WH-SGI-V-07058	PRJNA297679	Contig	6.39299	79	5898	109	54.1101	2024	1.81455		1	277	0	0	20	89	0	0	0.183486	0.816514	0
GCF_001449165.1_WH-SGI-V-07057	WH-SGI-V-07057	PRJNA297679	Contig	6.45198	43	6382	178	35.8539	348	2.71341		44	277	0	0	41	137	0	0	0.230337	0.769663	0
GCF_001449175.1_WH-SGI-V-07074	WH-SGI-V-07074	PRJNA297679	Contig	6.45478	48	6602	174	37.9425	155	2.56789		60	277	0	0	53	121	0	0	0.304598	0.695402	0
GCF_001449225.1_WH-SGI-V-07068	WH-SGI-V-07068	PRJNA297679	Contig	6.31128	67	6344	196	32.3674	699	2.99694		6	277	0	3	45	148	0	0.0153061	0.229592	0.755102	0.0153061
GCF_001449245.1_WH-SGI-V-07049	WH-SGI-V-07049	PRJNA297679	Contig	6.3566	60	5897	148	39.8446	1682	2.4483		1	277	2	0	37	109	0.0135135	0	0.25	0.736486	0.0135135
GCF_001449255.1_WH-SGI-V-07073	WH-SGI-V-07073	PRJNA297679	Scaffold	6.43982	90	5983	94	63.6489	1129	1.54682		7	277	0	0	21	73	0	0	0.223404	0.776596	0
GCF_001449275.1_WH-SGI-V-07071	WH-SGI-V-07071	PRJNA297679	Contig	6.84104	115	5983	98	61.051	1129	1.61158		7	277	0	0	22	76	0	0	0.22449	0.77551	0
GCF_001449305.1_WH-SGI-V-07063	WH-SGI-V-07063	PRJNA297679	Scaffold	6.37318	87	5834	118	49.4407	274	1.98253		245	277	0	0	26	92	0	0	0.220339	0.779661	0
GCF_001449325.1_WH-SGI-V-07070	WH-SGI-V-07070	PRJNA297679	Contig	6.89615	77	5884	113	52.0708	1621	1.88428		2	277	1	0	21	91	0.00884956	0	0.185841	0.80531	0.00884956
GCF_001449345.1_WH-SGI-V-07062	WH-SGI-V-07062	PRJNA297679	Contig	6.34073	73	5966	189	31.5661	2025	3.07067		4	277	0	0	53	136	0	0	0.280423	0.719577	0
GCF_001449365.1_WH-SGI-V-07051	WH-SGI-V-07051	PRJNA297679	Scaffold	6.33664	49	6385	214	29.8364	2021	3.24292		2	277	0	0	48	166	0	0	0.224299	0.775701	0
GCF_001449385.1_WH-SGI-V-07072	WH-SGI-V-07072	PRJNA297679	Contig	6.849	128	5783	250	23.132	1195	4.14388		4	277	0	0	59	191	0	0	0.236	0.764	0
GCF_001449395.1_WH-SGI-V-07066	WH-SGI-V-07066	PRJNA297679	Scaffold	6.70474	64	6454	184	35.0761	385	2.77192		7	277	0	0	45	139	0	0	0.244565	0.755435	0
GCF_001449425.1_WH-SGI-V-07069	WH-SGI-V-07069	PRJNA297679	Scaffold	6.99587	105	5839	131	44.5725	152	2.1943		2	277	0	2	27	102	0	0.0152672	0.206107	0.778626	0.0152672
GCF_001449435.1_WH-SGI-V-07050	WH-SGI-V-07050	PRJNA297679	Contig	6.96133	105	5786	201	28.7861	2020	3.35727		1	277	0	1	44	156	0	0.00497512	0.218905	0.776119	0.00497512
GCF_001449465.1_WH-SGI-V-07165	WH-SGI-V-07165	PRJNA297679	Contig	7.36123	263	6333	336	18.8482	1006	5.03824		3	277	1	4	86	245	0.00297619	0.0119048	0.255952	0.729167	0.014881
GCF_001449485.1_WH-SGI-V-07166	WH-SGI-V-07166	PRJNA297679	Contig	7.01891	95	6172	136	45.3824	1990	2.15599		1	277	0	0	27	109	0	0	0.198529	0.801471	0
GCF_001449505.1_WH-SGI-V-07167	WH-SGI-V-07167	PRJNA297679	Contig	7.09116	104	6602	185	35.6865	357	2.7258		35	277	0	0	41	144	0	0	0.221622	0.778378	0
GCF_001449515.1_WH-SGI-V-07168	WH-SGI-V-07168	PRJNA297679	Contig	7.25557	137	6406	228	28.0965	111	3.43684		232	277	0	0	55	173	0	0	0.241228	0.758772	0
GCF_001449545.1_WH-SGI-V-07169	WH-SGI-V-07169	PRJNA297679	Scaffold	7.02307	88	6933	345	20.0956	532	4.74031		16	277	0	0	115	230	0	0	0.333333	0.666667	0
GCF_001449555.1_WH-SGI-V-07171	WH-SGI-V-07171	PRJNA297679	Contig	6.76171	180	6482	212	30.5755	111	3.16702		232	277	0	0	43	169	0	0	0.20283	0.79717	0
GCF_001449585.1_WH-SGI-V-07172	WH-SGI-V-07172	PRJNA297679	Contig	6.77678	121	6600	229	28.821	446	3.35335		47	277	0	0	41	188	0	0	0.179039	0.820961	0
GCF_001449605.1_WH-SGI-V-07174	WH-SGI-V-07174	PRJNA297679	Scaffold	6.94085	101	6780	253	26.7984	111	3.59733		232	277	0	1	53	199	0	0.00395257	0.209486	0.786561	0.00395257
GCF_001449625.1_WH-SGI-V-07175	WH-SGI-V-07175	PRJNA297679	Scaffold	7.01947	144	6487	211	30.7441	111	3.15019		232	277	0	0	50	161	0	0	0.236967	0.763033	0
GCF_001449645.1_WH-SGI-V-07177	WH-SGI-V-07177	PRJNA297679	Contig	6.87166	146	6189	223	27.7534	235	3.47785		192	277	0	0	66	157	0	0	0.295964	0.704036	0
GCF_001449655.1_WH-SGI-V-07178	WH-SGI-V-07178	PRJNA297679	Contig	6.46578	72	6335	216	29.3287	267	3.29721		9	277	1	1	54	160	0.00462963	0.00462963	0.25	0.740741	0.00925926
GCF_001449675.1_WH-SGI-V-07180	WH-SGI-V-07180	PRJNA297679	Contig	6.75476	167	6453	228	28.3026	111	3.41266		232	277	1	0	49	178	0.00438597	0	0.214912	0.780702	0.00438597
GCF_001449705.1_WH-SGI-V-07221	WH-SGI-V-07221	PRJNA297679	Contig	6.32097	67	6488	256	25.3438	111	3.79597		232	277	0	0	51	205	0	0	0.199219	0.800781	0
GCF_001449725.1_WH-SGI-V-07181	WH-SGI-V-07181	PRJNA297679	Contig	6.73138	88	6477	241	26.8755	319	3.58738		17	277	2	0	47	192	0.00829875	0	0.195021	0.79668	0.00829875
GCF_001449735.1_WH-SGI-V-07184	WH-SGI-V-07184	PRJNA297679	Contig	6.67172	86	5973	112	53.3304	439	1.84059		9	277	0	0	23	89	0	0	0.205357	0.794643	0
GCF_001449765.1_WH-SGI-V-07186	WH-SGI-V-07186	PRJNA297679	Contig	6.91056	139	6189	209	29.6124	235	3.26665		192	277	0	0	52	157	0	0	0.248804	0.751196	0
GCF_001449785.1_WH-SGI-V-07187	WH-SGI-V-07187	PRJNA297679	Contig	6.29021	47	5792	130	44.5538	675	2.1952		2	277	0	0	28	102	0	0	0.215385	0.784615	0
GCF_001449805.1_WH-SGI-V-07188	WH-SGI-V-07188	PRJNA297679	Contig	6.54536	53	6311	153	41.2484	274	2.36696		245	277	2	3	37	111	0.0130719	0.0196078	0.24183	0.72549	0.0326797
GCF_001449825.1_WH-SGI-V-07223	WH-SGI-V-07223	PRJNA297679	Contig	6.81088	122	6178	152	40.6447	27	2.40126		74	277	0	0	54	98	0	0	0.355263	0.644737	0
GCF_001449835.1_WH-SGI-V-07225	WH-SGI-V-07225	PRJNA297679	Contig	6.61076	110	6496	229	28.3668	664	3.4052		8	277	0	1	48	180	0	0.00436681	0.209607	0.786026	0.00436681
GCF_001449865.1_WH-SGI-V-07226	WH-SGI-V-07226	PRJNA297679	Scaffold	6.78219	103	5753	166	34.6566	2027	2.80453		2	277	0	0	28	138	0	0	0.168675	0.831325	0
GCF_001449885.1_WH-SGI-V-07268	WH-SGI-V-07228	PRJNA297679	Contig	6.26947	65	6091	102	59.7157	1591	1.64702		1	277	1	0	20	81	0.00980392	0	0.196078	0.794118	0.00980392
GCF_001449905.1_WH-SGI-V-07229	WH-SGI-V-07229	PRJNA297679	Contig	6.78252	95	6257	231	27.0866	1249	3.56042		2	277	2	4	61	164	0.00865801	0.017316	0.264069	0.709957	0.025974
GCF_001449925.1_WH-SGI-V-07231	WH-SGI-V-07231	PRJNA297679	Contig	7.46058	174	6117	206	29.6942	446	3.25795		47	277	1	0	48	157	0.00485437	0	0.23301	0.762136	0.00485437
GCF_001449935.1_WH-SGI-V-07232	WH-SGI-V-07232	PRJNA297679	Contig	6.85401	79	6303	180	35.0167	532	2.77649		16	277	0	0	36	144	0	0	0.2	0.8	0
GCF_001449965.1_WH-SGI-V-07234	WH-SGI-V-07234	PRJNA297679	Contig	7.48551	170	5716	227	25.1806	2028	3.81962		3	277	0	0	55	172	0	0	0.242291	0.757709	0
GCF_001449985.1_WH-SGI-V-07235	WH-SGI-V-07235	PRJNA297679	Scaffold	6.44876	91	6298	174	36.1954	27	2.6885		74	277	0	0	49	125	0	0	0.281609	0.718391	0
GCF_001450005.1_WH-SGI-V-07237	WH-SGI-V-07237	PRJNA297679	Contig	6.73356	95	7061	250	28.244	348	3.4195		44	277	1	1	60	188	0.004	0.004	0.24	0.752	0.008
GCF_001450015.1_WH-SGI-V-07238	WH-SGI-V-07238	PRJNA297679	Contig	6.83239	45	6436	135	47.6741	282	2.05448		9	277	0	0	24	111	0	0	0.177778	0.822222	0
GCF_001450045.1_WH-SGI-V-07240	WH-SGI-V-07240	PRJNA297679	Scaffold	6.81789	105	7172	230	31.1826	381	3.10727		41	277	1	0	66	163	0.00434783	0	0.286957	0.708696	0.00434783
GCF_001450065.1_WH-SGI-V-07243	WH-SGI-V-07243	PRJNA297679	Contig	7.08868	215	5998	178	33.6966	357	2.88212		35	277	0	0	39	139	0	0	0.219101	0.780899	0
GCF_001450085.1_WH-SGI-V-07244	WH-SGI-V-07244	PRJNA297679	Contig	6.58109	174	6331	164	38.6037	348	2.52502		44	277	0	0	43	121	0	0	0.262195	0.737805	0
GCF_001450095.1_WH-SGI-V-07245	WH-SGI-V-07245	PRJNA297679	Contig	6.46132	72	6380	105	60.7619	17	1.61912		90	277	0	0	21	84	0	0	0.2	0.8	0
GCF_001450115.1_WH-SGI-V-07368	WH-SGI-V-07368	PRJNA297679	Scaffold	6.7937	145	6372	185	34.4432	671	2.82141		16	277	0	0	43	142	0	0	0.232432	0.767568	0
GCF_001450145.1_WH-SGI-V-07369	WH-SGI-V-07369	PRJNA297679	Contig	6.35258	56	6591	412	15.9976	2046	5.88319		1	277	0	2	142	268	0	0.00485437	0.34466	0.650485	0.00485437
GCF_001450165.1_WH-SGI-V-07370	WH-SGI-V-07370	PRJNA297679	Contig	6.4005	37	6012	331	18.1631	2047	5.21835		1	277	0	1	65	265	0	0.00302115	0.196375	0.800604	0.00302115
GCF_001457615.1_NCTC10332	NCTC10332; NCTC10332	PRJNA297679	Contig	7.48996	199	5761	139	41.446		2.35593			277	0	0	11	128	0	0	0.0791367	0.920863	0
GCF_001450185.1_WH-SGI-V-07372	WH-SGI-V-07372	PRJNA297679	Scaffold	7.0942	131	5986	114	52.5088	2048	1.86885		2	277	0	0	28	86	0	0	0.245614	0.754386	0
GCF_001450195.1_WH-SGI-V-07374	WH-SGI-V-07374	PRJNA297679	Contig	6.38611	111	6285	207	30.3623	389	3.18854		20	277	0	0	68	139	0	0	0.328502	0.671498	0
GCF_001450225.1_WH-SGI-V-07375	WH-SGI-V-07375	PRJNA297679	Contig	6.37018	66	5909	98	60.2959	198	1.63143		12	277	0	0	23	75	0	0	0.234694	0.765306	0
GCF_001450245.1_WH-SGI-V-07377	WH-SGI-V-07377	PRJNA297679	Scaffold	6.33382	78	5903	93	63.4731	1129	1.55103		7	277	0	0	22	71	0	0	0.236559	0.763441	0
GCF_001450265.1_WH-SGI-V-07378	WH-SGI-V-07378	PRJNA297679	Scaffold	6.75734	100	7062	310	22.7807	235	4.2051		192	277	2	3	86	219	0.00645161	0.00967742	0.277419	0.706452	0.016129
GCF_001450275.1_WH-SGI-V-07379	WH-SGI-V-07379	PRJNA297679	Scaffold	6.91652	90	6684	230	29.0609	357	3.32658		35	277	0	0	43	187	0	0	0.186957	0.813043	0
GCF_001450305.1_WH-SGI-V-07380	WH-SGI-V-07380	PRJNA297679	Scaffold	6.73081	67	5893	173	34.0636	2049	2.85196		1	277	0	0	48	125	0	0	0.277457	0.722543	0
GCF_001450325.1_WH-SGI-V-07056	WH-SGI-V-07056	PRJNA297679	Contig	6.62218	116	5919	105	56.3714	274	1.74303		245	277	0	0	21	84	0	0	0.2	0.8	0
GCF_001450345.1_WH-SGI-V-07053	WH-SGI-V-07053	PRJNA297679	Contig	6.40618	110	5834	147	39.6871	2022	2.45778		1	277	0	0	26	121	0	0	0.176871	0.823129	0
GCF_001450355.1_WH-SGI-V-07055	WH-SGI-V-07055	PRJNA297679	Contig	6.336	87	6210	277	22.4188	2023	4.27008		2	277	0	0	77	200	0	0	0.277978	0.722022	0
GCF_001450385.1_WH-SGI-V-07065	WH-SGI-V-07065	PRJNA297679	Contig	7.10766	83	6462	179	36.1006	966	2.69538		4	277	0	3	36	140	0	0.0167598	0.201117	0.782123	0.0167598
GCF_001450405.1_WH-SGI-V-07067	WH-SGI-V-07067	PRJNA297679	Contig	6.81345	119	6290	161	39.0683	498	2.49574		3	277	1	2	52	106	0.00621118	0.0124224	0.322981	0.658385	0.0186335
GCF_001450425.1_WH-SGI-V-07054	WH-SGI-V-07054	PRJNA297679	Contig	7.11651	120	6098	179	34.067	532	2.85168		16	277	0	0	50	129	0	0	0.27933	0.72067	0
GCF_001450435.1_WH-SGI-V-07061	WH-SGI-V-07061	PRJNA297679	Contig	6.73079	163	5913	196	30.1684	2025	3.20838		4	277	0	0	60	136	0	0	0.306122	0.693878	0
GCF_001450465.1_WH-SGI-V-07064	WH-SGI-V-07064	PRJNA297679	Contig	6.67464	66	5746	244	23.5492	1195	4.07346		4	277	0	0	58	186	0	0	0.237705	0.762295	0
GCF_001450485.1_WH-SGI-V-07059	WH-SGI-V-07059	PRJNA297679	Contig	6.72037	122	6576	226	29.0973	667	3.32255		5	277	0	0	51	175	0	0	0.225664	0.774336	0
GCF_001450505.1_WH-SGI-V-07170	WH-SGI-V-07170	PRJNA297679	Scaffold	7.11932	110	6291	201	31.2985	235	3.09612		192	277	0	0	47	154	0	0	0.233831	0.766169	0
GCF_001450525.1_WH-SGI-V-07173	WH-SGI-V-07173	PRJNA297679	Scaffold	6.67276	104	6633	234	28.3462	111	3.4076		232	277	0	0	47	187	0	0	0.200855	0.799145	0
GCF_001450545.1_WH-SGI-V-07176	WH-SGI-V-07176	PRJNA297679	Contig	6.80001	86	6174	195	31.6615	235	3.06171		192	277	0	0	53	142	0	0	0.271795	0.728205	0
GCF_001450555.1_WH-SGI-V-07179	WH-SGI-V-07179	PRJNA297679	Scaffold	7.05976	124	6164	139	44.3453	782	2.2053		10	277	0	1	30	108	0	0.00719425	0.215827	0.776978	0.00719425
GCF_001450585.1_WH-SGI-V-07182	WH-SGI-V-07182	PRJNA297679	Scaffold	6.5861	68	6307	168	37.5417	699	2.59459		6	277	0	0	43	125	0	0	0.255952	0.744048	0
GCF_001450605.1_WH-SGI-V-07183	WH-SGI-V-07183	PRJNA297679	Contig	5.84125	39	6573	251	26.1872	667	3.67819		5	277	0	0	56	195	0	0	0.223108	0.776892	0
GCF_001450635.1_WH-SGI-V-07222	WH-SGI-V-07222	PRJNA297679	Contig	6.29424	54	6178	171	36.1287	27	2.69334		74	277	2	1	45	123	0.0116959	0.00584795	0.263158	0.719298	0.0175439
GCF_001450665.1_WH-SGI-V-07224	WH-SGI-V-07224	PRJNA297679	Contig	6.79178	93	6312	161	39.205	348	2.48725		44	277	0	0	33	128	0	0	0.204969	0.795031	0
GCF_001450675.1_WH-SGI-V-07227	WH-SGI-V-07227	PRJNA297679	Contig	7.00294	103	6570	249	26.3855	298	3.65156		51	277	4	1	51	193	0.0160643	0.00401606	0.204819	0.7751	0.0200803
GCF_001450705.1_WH-SGI-V-07230	WH-SGI-V-07230	PRJNA297679	Contig	6.96221	156	6084	159	38.2642	175	2.54685		56	277	0	0	48	111	0	0	0.301887	0.698113	0
GCF_001450715.1_WH-SGI-V-07233	WH-SGI-V-07233	PRJNA297679	Contig	6.94425	126	5434	89	61.0562	1125	1.61144		1	277	0	0	15	74	0	0	0.168539	0.831461	0
GCF_001450745.1_WH-SGI-V-07236	WH-SGI-V-07236	PRJNA297679	Contig	6.33577	63	5840	99	58.9899	2029	1.66695		1	277	0	0	28	71	0	0	0.282828	0.717172	0
GCF_001450755.1_WH-SGI-V-07239	WH-SGI-V-07239	PRJNA297679	Contig	6.70759	101	6236	183	34.0765	620	2.85091		9	277	0	0	54	129	0	0	0.295082	0.704918	0
GCF_001450785.1_WH-SGI-V-07242	WH-SGI-V-07242	PRJNA297679	Contig	6.90707	114	6467	207	31.2416	179	3.10159		74	277	1	2	40	164	0.00483092	0.00966184	0.193237	0.792271	0.0144928
GCF_001450795.1_WH-SGI-V-07246	WH-SGI-V-07246	PRJNA297679	Contig	7.03785	168	6558	215	30.5023	348	3.17437		44	277	0	0	54	161	0	0	0.251163	0.748837	0
GCF_001450825.1_WH-SGI-V-07371	WH-SGI-V-07371	PRJNA297679	Scaffold	7.10114	161	6417	228	28.1447	348	3.43115		44	277	3	1	56	168	0.0131579	0.00438597	0.245614	0.736842	0.0175439
GCF_001450835.1_WH-SGI-V-07373	WH-SGI-V-07373	PRJNA297679	Contig	6.83811	143	5864	98	59.8367	388	1.64374		1	277	0	0	19	79	0	0	0.193878	0.806122	0
GCF_001450865.1_WH-SGI-V-07376	WH-SGI-V-07376	PRJNA297679	Contig	6.71935	77	6280	156	40.2564	279	2.42387		1	277	0	1	44	111	0	0.00641026	0.282051	0.711538	0.00641026
GCF_001450875.1_WH-SGI-V-07382	WH-SGI-V-07382	PRJNA297679	Contig	6.79218	86	6448	175	36.8457	17	2.64231		90	277	2	0	32	141	0.0114286	0	0.182857	0.805714	0.0114286
GCF_001450905.1_WH-SGI-V-07385	WH-SGI-V-07385	PRJNA297679	Contig	6.56696	88	6571	272	24.1581	446	3.97486		47	277	0	0	57	215	0	0	0.209559	0.790441	0
GCF_001450915.1_WH-SGI-V-07384	WH-SGI-V-07384	PRJNA297679	Contig	6.72737	116	6571	261	25.1762	830	3.82026		2	277	0	11	46	204	0	0.0421456	0.176245	0.781609	0.0421456
GCF_001450925.1_WH-SGI-V-07381	WH-SGI-V-07381	PRJNA297679	Contig	6.72402	105	6359	227	28.0132	532	3.44671		16	277	0	0	38	189	0	0	0.167401	0.832599	0
GCF_001450935.1_WH-SGI-V-07241	WH-SGI-V-07241	PRJNA297679	Contig	7.02115	163	6253	162	38.5988	1567	2.52533		4	277	0	0	31	131	0	0	0.191358	0.808642	0
GCF_001450985.1_WH-SGI-V-07386	WH-SGI-V-07386	PRJNA297679	Contig	6.98896	120	6354	139	45.7122	155	2.14077		60	277	0	0	35	104	0	0	0.251799	0.748201	0
GCF_001450995.1_WH-SGI-V-07387	WH-SGI-V-07387	PRJNA297679	Scaffold	6.47658	90	6041	161	37.5217	235	2.59594		192	277	0	0	38	123	0	0	0.236025	0.763975	0
GCF_001451015.1_WH-SGI-V-07389	WH-SGI-V-07389	PRJNA297679	Contig	6.84797	74	6293	165	38.1394	1320	2.55497		3	277	0	0	41	124	0	0	0.248485	0.751515	0
GCF_001451025.1_WH-SGI-V-07390	WH-SGI-V-07390	PRJNA297679	Contig	6.72281	96	6288	162	38.8148	1320	2.51163		3	277	0	0	37	125	0	0	0.228395	0.771605	0
GCF_001451065.1_WH-SGI-V-07392	WH-SGI-V-07392	PRJNA297679	Contig	6.59612	100	6509	307	21.202	111	4.50411		232	277	0	0	55	252	0	0	0.179153	0.820847	0
GCF_001451075.1_WH-SGI-V-07391	WH-SGI-V-07391	PRJNA297679	Contig	6.30199	67	6484	236	27.4746	111	3.5119		232	277	0	0	56	180	0	0	0.237288	0.762712	0
GCF_001451105.1_WH-SGI-V-07405	WH-SGI-V-07405	PRJNA297679	Scaffold	6.78893	81	5990	139	43.0935	683	2.26791		5	277	1	4	30	104	0.00719425	0.028777	0.215827	0.748201	0.0359712
GCF_001451125.1_WH-SGI-V-07406	WH-SGI-V-07406	PRJNA297679	Contig	6.66889	119	6357	159	39.9811	235	2.44015		192	277	0	0	36	123	0	0	0.226415	0.773585	0
GCF_001451145.1_WH-SGI-V-07407	WH-SGI-V-07407	PRJNA297679	Contig	6.99718	86	6233	163	38.2393	253	2.54847		186	277	0	0	42	121	0	0	0.257669	0.742331	0
GCF_001451165.1_WH-SGI-V-07411	WH-SGI-V-07411	PRJNA297679	Contig	6.91943	147	6109	165	37.0242	386	2.6299		7	277	0	0	47	118	0	0	0.284848	0.715152	0
GCF_001451175.1_WH-SGI-V-07413	WH-SGI-V-07413	PRJNA297679	Contig	6.69459	142	5764	136	42.3824	675	2.30508		2	277	1	0	31	104	0.00735294	0	0.227941	0.764706	0.00735294
GCF_001451205.1_WH-SGI-V-07414	WH-SGI-V-07414	PRJNA297679	Contig	6.69085	111	6340	145	43.7241	155	2.23593		60	277	0	0	38	107	0	0	0.262069	0.737931	0
GCF_001451225.1_WH-SGI-V-07415	WH-SGI-V-07415	PRJNA297679	Contig	6.37021	68	6291	197	31.934		3.03637			277	0	1	54	142	0	0.00507614	0.274112	0.720812	0.00507614
GCF_001451245.1_WH-SGI-V-07383	WH-SGI-V-07383	PRJNA297679	Contig	6.93272	144	6554	155	42.2839	640	2.31033		4	277	1	0	40	114	0.00645161	0	0.258065	0.735484	0.00645161
GCF_001451255.1_WH-SGI-V-07388	WH-SGI-V-07388	PRJNA297679	Scaffold	6.40916	53	6487	216	30.0324	348	3.22244		44	277	0	0	45	171	0	0	0.208333	0.791667	0
GCF_001451265.1_WH-SGI-V-07404	WH-SGI-V-07404	PRJNA297679	Scaffold	6.86021	146	6247	204	30.6226	348	3.1623		44	277	0	0	54	150	0	0	0.264706	0.735294	0
GCF_001451295.1_WH-SGI-V-07408	WH-SGI-V-07408	PRJNA297679	Scaffold	7.01318	44	6187	171	36.1813	253	2.68953		186	277	0	0	48	123	0	0	0.280702	0.719298	0
GCF_001451325.1_WH-SGI-V-07410	WH-SGI-V-07410	PRJNA297679	Scaffold	6.87412	135	5906	115	51.3565	1247	1.90998		3	277	0	0	22	93	0	0	0.191304	0.808696	0
GCF_001451335.1_WH-SGI-V-07409	WH-SGI-V-07409	PRJNA297679	Contig	7.07906	114	6485	217	29.8848	244	3.23784		85	277	0	0	51	166	0	0	0.235023	0.764977	0
GCF_001451355.1_WH-SGI-V-07412	WH-SGI-V-07412	PRJNA297679	Contig	6.71974	103	5980	102	58.6275	198	1.67708		12	277	0	0	22	80	0	0	0.215686	0.784314	0
GCF_001451375.1_WH-SGI-V-07417	WH-SGI-V-07417	PRJNA297679	Scaffold	6.95685	143	6325	214	29.5561	244	3.27267		85	277	1	5	51	157	0.0046729	0.0233645	0.238318	0.733645	0.0280374
GCF_001451405.1_WH-SGI-V-07419	WH-SGI-V-07419	PRJNA297679	Scaffold	6.28127	52	6648	123	54.0488	395	1.81657		85	277	0	0	20	103	0	0	0.162602	0.837398	0
GCF_001451425.1_WH-SGI-V-07421	WH-SGI-V-07421	PRJNA297679	Contig	7.04791	130	6376	250	25.504	298	3.77302		51	277	1	0	37	212	0.004	0	0.148	0.848	0.004
GCF_001451455.1_WH-SGI-V-07424	WH-SGI-V-07424	PRJNA297679	Contig	6.70742	92	6520	219	29.7717	179	3.24974		74	277	3	0	38	178	0.0136986	0	0.173516	0.812785	0.0136986
GCF_001451485.1_WH-SGI-V-07425	WH-SGI-V-07425	PRJNA297679	Contig	6.37866	55	6217	175	35.5257	235	2.7378		192	277	0	0	47	128	0	0	0.268571	0.731429	0
GCF_001451505.1_WH-SGI-V-07426	WH-SGI-V-07426	PRJNA297679	Scaffold	6.8327	160	6386	235	27.1745	1182	3.54931		5	277	0	0	53	182	0	0	0.225532	0.774468	0
GCF_001451525.1_WH-SGI-V-07491	WH-SGI-V-07428	PRJNA297679	Contig	6.45306	134	5806	102	56.9216	2052	1.72647		1	277	0	0	35	67	0	0	0.343137	0.656863	0
GCF_001451535.1_WH-SGI-V-07427	WH-SGI-V-07427	PRJNA297679	Scaffold	5.9665	116	6522	199	32.7739	179	2.96087		74	277	1	0	49	149	0.00502513	0	0.246231	0.748744	0.00502513
GCF_001451565.1_WH-SGI-V-07484	WH-SGI-V-07484	PRJNA297679	Scaffold	6.54526	75	6250	154	40.5844	277	2.40475		48	277	0	0	33	121	0	0	0.214286	0.785714	0
GCF_001451575.1_WH-SGI-V-07485	WH-SGI-V-07485	PRJNA297679	Contig	6.3016	67	5925	105	56.4286	2053	1.74129		3	277	0	0	21	84	0	0	0.2	0.8	0
GCF_001451605.1_WH-SGI-V-07486	WH-SGI-V-07486	PRJNA297679	Scaffold	6.52598	53	6377	259	24.6216	235	3.90295		192	277	0	0	100	159	0	0	0.3861	0.6139	0
GCF_001451625.1_WH-SGI-V-07487	WH-SGI-V-07487	PRJNA297679	Scaffold	6.73353	114	5957	204	29.201		3.31115			277	0	0	43	161	0	0	0.210784	0.789216	0
GCF_001451645.1_WH-SGI-V-07488	WH-SGI-V-07488	PRJNA297679	Scaffold	6.36771	137	5482	194	28.2577		3.4179			277	0	0	39	155	0	0	0.201031	0.798969	0
GCF_001451655.1_WH-SGI-V-07489	WH-SGI-V-07489	PRJNA297679	Scaffold	7.19285	66	6039	156	38.7115	244	2.51816		85	277	0	0	36	120	0	0	0.230769	0.769231	0
GCF_001451685.1_WH-SGI-V-07490	WH-SGI-V-07490	PRJNA297679	Contig	6.74479	129	5791	118	49.0763	1455	1.99695		5	277	0	1	28	89	0	0.00847458	0.237288	0.754237	0.00847458
GCF_001451705.1_WH-SGI-V-07491	WH-SGI-V-07491	PRJNA297679	Contig	6.78542	149	6003	121	49.6116	1974	1.97583		1	277	0	0	30	91	0	0	0.247934	0.752066	0
GCF_001451725.1_WH-SGI-V-07493	WH-SGI-V-07493	PRJNA297679	Scaffold	6.59988	91	6314	195	32.3795	316	2.99585		32	277	0	2	51	142	0	0.0102564	0.261538	0.728205	0.0102564
GCF_001451745.1_WH-SGI-V-07494	WH-SGI-V-07494	PRJNA297679	Scaffold	6.45082	63	5850	252	23.2143	446	4.12979		47	277	1	0	62	189	0.00396825	0	0.246032	0.75	0.00396825
GCF_001451755.1_WH-SGI-V-07495	WH-SGI-V-07495	PRJNA297679	Contig	6.48217	68	6830	154	44.3507	395	2.20504		85	277	0	1	28	125	0	0.00649351	0.181818	0.811688	0.00649351
GCF_001451785.1_WH-SGI-V-07496	WH-SGI-V-07496	PRJNA297679	Scaffold	6.82746	83	6236	204	30.5686	235	3.1677		192	277	0	0	49	155	0	0	0.240196	0.759804	0
GCF_001451805.1_WH-SGI-V-07497	WH-SGI-V-07497	PRJNA297679	Contig	7.19483	74	6253	253	24.7154	111	3.88872		232	277	0	0	75	178	0	0	0.296443	0.703557	0
GCF_001451815.1_WH-SGI-V-07498	WH-SGI-V-07498	PRJNA297679	Scaffold	6.99215	212	6108	163	37.4724	235	2.59927		192	277	0	0	45	118	0	0	0.276074	0.723926	0
GCF_001451835.1_WH-SGI-V-07500	WH-SGI-V-07500	PRJNA297679	Contig	6.84511	159	6052	147	41.1701	27	2.37135		74	277	1	0	44	102	0.00680272	0	0.29932	0.693878	0.00680272
GCF_001451865.1_WH-SGI-V-07502	WH-SGI-V-07502	PRJNA297679	Contig	6.94829	142	5983	135	44.3185	244	2.2066		85	277	0	0	41	94	0	0	0.303704	0.696296	0
GCF_001451885.1_WH-SGI-V-07504	WH-SGI-V-07504	PRJNA297679	Scaffold	6.92921	82	6329	172	36.7965	235	2.64575		192	277	1	0	37	134	0.00581395	0	0.215116	0.77907	0.00581395
GCF_001451895.1_WH-SGI-V-07505	WH-SGI-V-07505	PRJNA297679	Scaffold	6.7497	166	6833	165	41.4121	395	2.35782		85	277	0	0	29	136	0	0	0.175758	0.824242	0
GCF_001451905.1_WH-SGI-V-07508	WH-SGI-V-07508	PRJNA297679	Scaffold	6.80728	118	6385	291	21.9416	261	4.3589		5	277	2	2	93	194	0.00687285	0.00687285	0.319588	0.666667	0.0137457
GCF_001451945.1_WH-SGI-V-07618	WH-SGI-V-07618	PRJNA297679	Scaffold	6.90942	93	6230	352	17.6989	2023	5.34792		2	277	2	2	103	245	0.00568182	0.00568182	0.292614	0.696023	0.0113636
GCF_001451965.1_WH-SGI-V-07619	WH-SGI-V-07619	PRJNA297679	Scaffold	6.74791	131	6489	221	29.362	532	3.29359		16	277	0	1	53	167	0	0.00452489	0.239819	0.755656	0.00452489
GCF_001451975.1_WH-SGI-V-07621	WH-SGI-V-07621	PRJNA297679	Scaffold	6.47252	63	6423	151	42.5364	179	2.29693		74	277	0	0	35	116	0	0	0.231788	0.768212	0
GCF_001451985.1_WH-SGI-V-07622	WH-SGI-V-07622	PRJNA297679	Scaffold	6.94258	138	6320	239	26.4435	235	3.64385		192	277	0	1	56	182	0	0.0041841	0.23431	0.761506	0.0041841
GCF_001452025.1_WH-SGI-V-07626	WH-SGI-V-07626	PRJNA297679	Scaffold	6.87029	156	6297	195	32.2923	235	3.0037		192	277	0	2	45	148	0	0.0102564	0.230769	0.758974	0.0102564
GCF_001452045.1_WH-SGI-V-07627	WH-SGI-V-07627	PRJNA297679	Scaffold	6.71692	106	6447	178	36.2191	235	2.68679		192	277	0	0	39	139	0	0	0.219101	0.780899	0
GCF_001452055.1_WH-SGI-V-076137	WH-SGI-V-07628	PRJNA297679	Scaffold	6.7736	94	6239	210	29.7095	235	3.25632		192	277	0	0	49	161	0	0	0.233333	0.766667	0
GCF_001452075.1_WH-SGI-V-07630	WH-SGI-V-07630	PRJNA297679	Scaffold	6.57614	89	5998	122	49.1639	274	1.99346		245	277	0	0	29	93	0	0	0.237705	0.762295	0
GCF_001452105.1_WH-SGI-V-07633	WH-SGI-V-07633	PRJNA297679	Contig	6.88083	173	6491	259	25.0618	298	3.83704		51	277	1	2	51	205	0.003861	0.00772201	0.196911	0.791506	0.011583
GCF_001452125.1_WH-SGI-V-07634	WH-SGI-V-07634	PRJNA297679	Contig	6.89645	150	6423	289	22.2249	446	4.30572		47	277	1	1	59	228	0.00346021	0.00346021	0.204152	0.788927	0.00692042
GCF_001452135.1_WH-SGI-V-07635	WH-SGI-V-07635	PRJNA297679	Contig	7.0568	119	6264	159	39.3962	277	2.47548		48	277	0	1	44	114	0	0.00628931	0.27673	0.716981	0.00628931
GCF_001452155.1_WH-SGI-V-07636	WH-SGI-V-07636	PRJNA297679	Contig	6.68811	110	6334	158	40.0886	313	2.43376		25	277	0	0	23	135	0	0	0.14557	0.85443	0
GCF_001452185.1_WH-SGI-V-07637	WH-SGI-V-07637	PRJNA297679	Contig	6.91564	126	6078	168	36.1786	2057	2.68972		1	277	2	0	44	122	0.0119048	0	0.261905	0.72619	0.0119048
GCF_001452205.1_WH-SGI-V-07640	WH-SGI-V-07640	PRJNA297679	Contig	6.68869	120	6402	253	25.3043	267	3.80165		9	277	0	0	47	206	0	0	0.185771	0.814229	0
GCF_001452215.1_WH-SGI-V-07641	WH-SGI-V-07641	PRJNA297679	Contig	7.11908	163	6407	252	25.4246	253	3.78435		186	277	0	2	36	214	0	0.00793651	0.142857	0.849206	0.00793651
GCF_001452235.1_WH-SGI-V-07642	WH-SGI-V-07642	PRJNA297679	Contig	6.27244	89	6660	179	37.2067	175	2.61734		56	277	0	0	49	130	0	0	0.273743	0.726257	0
GCF_001452255.1_WH-SGI-V-07643	WH-SGI-V-07643	PRJNA297679	Contig	7.08257	134	6226	164	37.9634	277	2.56651		48	277	0	0	45	119	0	0	0.27439	0.72561	0
GCF_001452285.1_WH-SGI-V-07644	WH-SGI-V-07644	PRJNA297679	Contig	7.01159	126	6497	210	30.9381	235	3.13106		192	277	0	2	43	165	0	0.00952381	0.204762	0.785714	0.00952381
GCF_001452305.1_WH-SGI-V-07645	WH-SGI-V-07645	PRJNA297679	Contig	6.88053	99	6208	184	33.7391	235	2.8786		192	277	0	0	42	142	0	0	0.228261	0.771739	0
GCF_001452325.1_WH-SGI-V-07647	WH-SGI-V-07647	PRJNA297679	Contig	6.58124	74	6568	296	22.1892	712	4.31235		2	277	0	0	52	244	0	0	0.175676	0.824324	0
GCF_001452335.1_WH-SGI-V-07649	WH-SGI-V-07649	PRJNA297679	Contig	6.8951	151	5766	134	43.0299	274	2.27119		245	277	0	0	32	102	0	0	0.238806	0.761194	0
GCF_001452365.1_WH-SGI-V-07651	WH-SGI-V-07651	PRJNA297679	Scaffold	7.15769	119	6577	251	26.2032	111	3.67604		232	277	0	0	55	196	0	0	0.219124	0.780876	0
GCF_001452385.1_WH-SGI-V-07652	WH-SGI-V-07652	PRJNA297679	Contig	7.17816	123	6551	212	30.9009	111	3.1347		232	277	0	0	46	166	0	0	0.216981	0.783019	0
GCF_001452405.1_WH-SGI-V-07680	WH-SGI-V-07680	PRJNA297679	Contig	7.03437	115	6414	183	35.0492	532	2.77399		16	277	0	0	37	146	0	0	0.202186	0.797814	0
GCF_001452415.1_WH-SGI-V-07681	WH-SGI-V-07681	PRJNA297679	Contig	6.94672	347	6130	131	46.7939	381	2.09232		41	277	0	0	37	94	0	0	0.282443	0.717557	0
GCF_001452445.1_WH-SGI-V-07685	WH-SGI-V-07685	PRJNA297679	Contig	6.46797	73	6463	249	25.9558	298	3.70977		51	277	0	0	49	200	0	0	0.196787	0.803213	0
GCF_001452465.1_WH-SGI-V-07687	WH-SGI-V-07687	PRJNA297679	Contig	7.10518	200	6750	194	34.7938	308	2.79378		66	277	0	0	55	139	0	0	0.283505	0.716495	0
GCF_001452485.1_WH-SGI-V-07688	WH-SGI-V-07688	PRJNA297679	Contig	6.77644	106	6679	251	26.6096	111	3.62193		232	277	0	0	47	204	0	0	0.187251	0.812749	0
GCF_001452495.1_WH-SGI-V-07689	WH-SGI-V-07689	PRJNA297679	Contig	6.38407	79	6574	190	34.6	179	2.80899		74	277	0	0	44	146	0	0	0.231579	0.768421	0
GCF_001452525.1_WH-SGI-V-07690	WH-SGI-V-07690	PRJNA297679	Contig	6.74902	130	6366	411	15.4891	620	6.06463		9	277	2	14	85	310	0.00486618	0.0340633	0.206813	0.754258	0.0389294
GCF_001452545.1_WH-SGI-V-07692	WH-SGI-V-07692	PRJNA297679	Contig	6.95042	121	5998	121	49.5703	2059	1.97745		1	277	0	1	40	80	0	0.00826446	0.330579	0.661157	0.00826446
GCF_001452565.1_WH-SGI-V-07693	WH-SGI-V-07693	PRJNA297679	Contig	7.24491	129	6676	289	23.1003	308	4.14932		66	277	0	0	80	209	0	0	0.276817	0.723183	0
GCF_001452575.1_WH-SGI-V-07694	WH-SGI-V-07694	PRJNA297679	Contig	6.82222	115	6267	166	37.753	235	2.58044		192	277	0	0	39	127	0	0	0.23494	0.76506	0
GCF_001452605.1_WH-SGI-V-07697	WH-SGI-V-07697	PRJNA297679	Contig	6.48004	74	5910	120	49.25	381	1.99005		41	277	0	0	38	82	0	0	0.316667	0.683333	0
GCF_001452615.1_WH-SGI-V-07699	WH-SGI-V-07699	PRJNA297679	Contig	6.79672	94	6253	197	31.7411	348	3.05426		44	277	0	2	47	148	0	0.0101523	0.238579	0.751269	0.0101523
GCF_001452645.1_WH-SGI-V-07700	WH-SGI-V-07700	PRJNA297679	Contig	6.86631	87	6410	245	26.1633	111	3.68144		232	277	0	0	51	194	0	0	0.208163	0.791837	0
GCF_001452665.1_WH-SGI-V-07702	WH-SGI-V-07702	PRJNA297679	Contig	6.88475	117	6744	259	26.0386	111	3.69841		232	277	0	1	56	202	0	0.003861	0.216216	0.779923	0.003861
GCF_001452675.1_WH-SGI-V-07703	WH-SGI-V-07703	PRJNA297679	Contig	7.56751	305	6348	191	33.2356	235	2.92094		192	277	0	0	42	149	0	0	0.219895	0.780105	0
GCF_001452685.1_WH-SGI-V-07704	WH-SGI-V-07704	PRJNA297679	Scaffold	6.86831	143	6092	147	41.4422	390	2.35615		31	277	0	1	33	113	0	0.00680272	0.22449	0.768707	0.00680272
GCF_001452725.1_WH-SGI-V-07706	WH-SGI-V-07706	PRJNA297679	Contig	6.61342	85	6366	166	38.3494	348	2.54133		44	277	2	1	49	114	0.0120482	0.0060241	0.295181	0.686747	0.0180723
GCF_001452745.1_WH-SGI-V-07707	WH-SGI-V-07707	PRJNA297679	Scaffold	7.1135	65	6382	195	32.7282	815	2.96488		5	277	0	0	29	166	0	0	0.148718	0.851282	0
GCF_001452755.1_WH-SGI-V-07709	WH-SGI-V-07709	PRJNA297679	Scaffold	6.78558	79	6477	187	34.6364	569	2.80612		7	277	0	1	38	148	0	0.00534759	0.203209	0.791444	0.00534759
GCF_001452765.1_WH-SGI-V-07711	WH-SGI-V-07711	PRJNA297679	Scaffold	7.38152	116	7106	423	16.7991	446	5.61828		47	277	4	2	88	329	0.00945627	0.00472813	0.208038	0.777778	0.0141844
GCF_001452805.1_WH-SGI-V-07247	WH-SGI-V-07247	PRJNA297679	Contig	6.78324	105	6403	206	31.0825	235	3.11696		192	277	0	1	44	161	0	0.00485437	0.213592	0.781553	0.00485437
GCF_001452825.1_WH-SGI-V-07248	WH-SGI-V-07248	PRJNA297679	Scaffold	6.80146	62	6124	156	39.2564	1076	2.48408		10	277	0	0	27	129	0	0	0.173077	0.826923	0
GCF_001452835.1_WH-SGI-V-07249	WH-SGI-V-07249	PRJNA297679	Scaffold	7.04347	75	6718	178	37.7416	395	2.58121		85	277	0	0	40	138	0	0	0.224719	0.775281	0
GCF_001452865.1_WH-SGI-V-07250	WH-SGI-V-07250	PRJNA297679	Contig	6.52692	74	6333	149	42.5034	155	2.29867		60	277	0	0	36	113	0	0	0.241611	0.758389	0
GCF_001452905.1_WH-SGI-V-07253	WH-SGI-V-07253	PRJNA297679	Scaffold	6.38918	39	6923	250	27.692	292	3.48529		2	277	2	1	62	185	0.008	0.004	0.248	0.74	0.012
GCF_001452915.1_WH-SGI-V-07254	WH-SGI-V-07254	PRJNA297679	Contig	7.58702	64	6345	157	40.414	348	2.41464		44	277	10	1	35	111	0.0636943	0.00636943	0.22293	0.707006	0.0700637
GCF_001452935.1_WH-SGI-V-07258	WH-SGI-V-07258	PRJNA297679	Scaffold	6.78369	187	6327	147	43.0408	313	2.27062		25	277	0	0	29	118	0	0	0.197279	0.802721	0
GCF_001452965.1_WH-SGI-V-07260	WH-SGI-V-07260	PRJNA297679	Scaffold	6.95718	55	6602	139	47.4964	260	2.06201		34	277	0	0	33	106	0	0	0.23741	0.76259	0
GCF_001452985.1_WH-SGI-V-07261	WH-SGI-V-07261	PRJNA297679	Contig	6.25704	56	5943	238	24.9706	2031	3.85051		2	277	0	2	58	178	0	0.00840336	0.243697	0.747899	0.00840336
GCF_001452995.1_WH-SGI-V-07265	WH-SGI-V-07265	PRJNA297679	Contig	6.38442	42	5925	96	61.7188	2032	1.59442		2	277	0	0	23	73	0	0	0.239583	0.760417	0
GCF_001453015.1_WH-SGI-V-07263	WH-SGI-V-07263	PRJNA297679	Contig	6.79193	167	7137	196	36.4133	1203	2.67285		2	277	2	3	56	135	0.0102041	0.0153061	0.285714	0.688776	0.0255102
GCF_001453025.1_WH-SGI-V-07267	WH-SGI-V-07267	PRJNA297679	Contig	6.40222	72	6354	274	23.1898		4.13398			277	0	0	65	209	0	0	0.237226	0.762774	0
GCF_001453065.1_WH-SGI-V-07272	WH-SGI-V-07272	PRJNA297679	Scaffold	7.08372	142	6514	125	52.112	17	1.88281		90	277	0	0	21	104	0	0	0.168	0.832	0
GCF_001453075.1_WH-SGI-V-071082	WH-SGI-V-07282	PRJNA297679	Contig	7.07814	117	5787	100	57.87	676	1.69866		15	277	0	0	24	76	0	0	0.24	0.76	0
GCF_001453095.1_WH-SGI-V-07416	WH-SGI-V-07416	PRJNA297679	Contig	6.76241	95	5955	98	60.7653	164	1.61903		7	277	0	0	17	81	0	0	0.173469	0.826531	0
GCF_001453125.1_WH-SGI-V-07418	WH-SGI-V-07418	PRJNA297679	Contig	6.42034	81	6317	237	26.654	316	3.61611		32	277	0	0	57	180	0	0	0.240506	0.759494	0
GCF_001453145.1_WH-SGI-V-07420	WH-SGI-V-07420	PRJNA297679	Scaffold	6.75162	64	5866	178	32.9551	2050	2.94507		1	277	0	1	50	127	0	0.00561798	0.280899	0.713483	0.00561798
GCF_001453155.1_WH-SGI-V-07423	WH-SGI-V-07423	PRJNA297679	Contig	6.5909	56	6596	246	26.813	155	3.59544		60	277	1	2	62	181	0.00406504	0.00813008	0.252033	0.735772	0.0121951
GCF_001453185.1_WH-SGI-V-07492	WH-SGI-V-07492	PRJNA297679	Contig	6.33336	64	6611	208	31.7837	646	3.0503		5	277	0	0	53	155	0	0	0.254808	0.745192	0
GCF_001453205.1_WH-SGI-V-07499	WH-SGI-V-07499	PRJNA297679	Contig	6.54594	58	6235	172	36.25	179	2.68456		74	277	1	1	40	130	0.00581395	0.00581395	0.232558	0.755814	0.0116279
GCF_001453225.1_WH-SGI-V-07501	WH-SGI-V-07501	PRJNA297679	Contig	6.42263	64	5929	110	53.9	2054	1.82149		1	277	0	0	36	74	0	0	0.327273	0.672727	0
GCF_001453235.1_WH-SGI-V-07503	WH-SGI-V-07503	PRJNA297679	Contig	6.79961	88	6256	157	39.8471	17	2.44815		90	277	0	0	23	134	0	0	0.146497	0.853503	0
GCF_001453265.1_WH-SGI-V-07506	WH-SGI-V-07506	PRJNA297679	Scaffold	7.00099	153	6146	113	54.3894	508	1.8054		6	277	0	0	26	87	0	0	0.230088	0.769912	0
GCF_001453285.1_WH-SGI-V-07507	WH-SGI-V-07507	PRJNA297679	Contig	6.66677	46	5804	173	33.5491	253	2.89443		186	277	0	1	36	136	0	0.00578035	0.208092	0.786127	0.00578035
GCF_001453305.1_WH-SGI-V-07620	WH-SGI-V-07620	PRJNA297679	Scaffold	6.76032	74	6045	116	52.1121	1527	1.88281		6	277	1	0	24	91	0.00862069	0	0.206897	0.784483	0.00862069
GCF_001453315.1_WH-SGI-V-07623	WH-SGI-V-07623	PRJNA297679	Scaffold	7.02342	122	5927	127	46.6693	2056	2.09779		1	277	0	1	29	97	0	0.00787402	0.228346	0.76378	0.00787402
GCF_001453345.1_WH-SGI-V-07624	WH-SGI-V-07624	PRJNA297679	Contig	6.49655	78	6251	193	32.3886	235	2.99503		192	277	1	1	44	147	0.00518135	0.00518135	0.227979	0.761658	0.0103627
GCF_001453365.1_WH-SGI-V-07625	WH-SGI-V-07625	PRJNA297679	Contig	6.80247	107	6585	229	28.7555	235	3.36073		192	277	0	0	48	181	0	0	0.209607	0.790393	0
GCF_001453385.1_WH-SGI-V-07629	WH-SGI-V-07629	PRJNA297679	Contig	6.85294	184	6301	114	55.2719	17	1.77708		90	277	0	0	21	93	0	0	0.184211	0.815789	0
GCF_001453405.1_WH-SGI-V-07631	WH-SGI-V-07631	PRJNA297679	Contig	6.90275	206	6254	167	37.4491	253	2.60084		186	277	1	0	34	132	0.00598802	0	0.203593	0.790419	0.00598802
GCF_001453415.1_WH-SGI-V-07632	WH-SGI-V-07632	PRJNA297679	Contig	6.77238	98	6466	277	23.343	712	4.10796		2	277	0	0	52	225	0	0	0.187726	0.812274	0
GCF_001453435.1_WH-SGI-V-07638	WH-SGI-V-07638	PRJNA297679	Contig	6.61727	204	5997	151	39.7152	2058	2.45608		1	277	0	0	36	115	0	0	0.238411	0.761589	0
GCF_001453485.1_WH-SGI-V-07646	WH-SGI-V-07646	PRJNA297679	Contig	6.98755	105	6326	189	33.4709	235	2.901		192	277	0	0	44	145	0	0	0.232804	0.767196	0
GCF_001453495.1_WH-SGI-V-07648	WH-SGI-V-07648	PRJNA297679	Contig	6.90821	166	6388	262	24.3817	316	3.93985		32	277	0	1	66	195	0	0.00381679	0.251908	0.744275	0.00381679
GCF_001453515.1_WH-SGI-V-07650	WH-SGI-V-07650	PRJNA297679	Contig	6.77145	95	6288	235	26.7574	261	3.60264		5	277	1	3	110	121	0.00425532	0.012766	0.468085	0.514894	0.0170213
GCF_001453545.1_WH-SGI-V-07678	WH-SGI-V-07678	PRJNA297679	Contig	6.85476	51	6261	178	35.1742	463	2.7644		8	277	0	0	47	131	0	0	0.264045	0.735955	0
GCF_001453565.1_WH-SGI-V-07679	WH-SGI-V-07679	PRJNA297679	Contig	6.99294	89	6124	283	21.6396	235	4.41704		192	277	0	2	58	223	0	0.00706714	0.204947	0.787986	0.00706714
GCF_001453585.1_WH-SGI-V-07682	WH-SGI-V-07682	PRJNA297679	Contig	6.32196	68	6473	187	34.615	621	2.80781		18	277	0	0	45	142	0	0	0.240642	0.759358	0
GCF_001453595.1_WH-SGI-V-07683	WH-SGI-V-07683	PRJNA297679	Contig	6.75484	115	6410	258	24.845	235	3.86923		192	277	1	0	106	151	0.00387597	0	0.410853	0.585271	0.00387597
GCF_001453615.1_WH-SGI-V-07684	WH-SGI-V-07684	PRJNA297679	Contig	7.26304	225	6296	178	35.3708	308	2.74946		66	277	0	0	41	137	0	0	0.230337	0.769663	0
GCF_001453645.1_WH-SGI-V-07686	WH-SGI-V-07686	PRJNA297679	Contig	6.88934	160	6391	139	45.9784	17	2.12864		90	277	0	0	25	114	0	0	0.179856	0.820144	0
GCF_001453665.1_WH-SGI-V-07691	WH-SGI-V-07691	PRJNA297679	Contig	6.80276	130	6596	147	44.8708	175	2.18004		56	277	0	0	39	108	0	0	0.265306	0.734694	0
GCF_001453675.1_WH-SGI-V-07695	WH-SGI-V-07695	PRJNA297679	Contig	6.6562	82	5837	119	49.0504	1275	1.99799		1	277	0	0	23	96	0	0	0.193277	0.806723	0
GCF_001453705.1_WH-SGI-V-07696	WH-SGI-V-07696	PRJNA297679	Contig	6.08248	89	6318	200	31.59		3.06843			277	0	0	49	151	0	0	0.245	0.755	0
GCF_001453725.1_WH-SGI-V-07698	WH-SGI-V-07698	PRJNA297679	Contig	6.94543	125	6795	390	17.4231	1610	5.42797		1	277	1	7	62	320	0.0025641	0.0179487	0.158974	0.820513	0.0205128
GCF_001453735.1_WH-SGI-V-07701	WH-SGI-V-07701	PRJNA297679	Contig	6.43371	114	6389	224	28.5223	348	3.38727		44	277	0	0	59	165	0	0	0.263393	0.736607	0
GCF_001453755.1_WH-SGI-V-07705	WH-SGI-V-07705	PRJNA297679	Scaffold	7.23501	181	6368	211	30.1801	244	3.20717		85	277	0	6	42	163	0	0.028436	0.199052	0.772512	0.028436
GCF_001453775.1_WH-SGI-V-07710	WH-SGI-V-07710	PRJNA297679	Contig	7.43748	175	6181	142	43.5282	2061	2.24577		2	277	0	0	38	104	0	0	0.267606	0.732394	0
GCF_001453805.1_WH-SGI-V-07299	WH-SGI-V-07299	PRJNA297679	Contig	7.08985	63	5631	111	50.7297	549	1.93312		31	277	0	0	28	83	0	0	0.252252	0.747748	0
GCF_001453825.1_WH-SGI-V-07251	WH-SGI-V-07251	PRJNA297679	Contig	6.78244	112	6465	238	27.1639	446	3.55065		47	277	0	1	43	194	0	0.00420168	0.180672	0.815126	0.00420168
GCF_001453835.1_WH-SGI-V-07255	WH-SGI-V-07255	PRJNA297679	Scaffold	6.42202	46	5997	168	35.6964	313	2.72506		25	277	49	0	27	92	0.291667	0	0.160714	0.547619	0.291667
GCF_001453855.1_WH-SGI-V-07256	WH-SGI-V-07256	PRJNA297679	Scaffold	6.37759	78	6751	324	20.8364	111	4.57951		232	277	0	0	64	260	0	0	0.197531	0.802469	0
GCF_001453885.1_WH-SGI-V-07259	WH-SGI-V-07259	PRJNA297679	Contig	6.72324	103	7012	312	22.4744	111	4.25997		232	277	0	0	60	252	0	0	0.192308	0.807692	0
GCF_001453905.1_WH-SGI-V-07273	WH-SGI-V-07273	PRJNA297679	Contig	6.83113	89	6677	133	50.203	17	1.95301		90	277	0	1	24	108	0	0.0075188	0.180451	0.81203	0.0075188
GCF_001453915.1_WH-SGI-V-07278	WH-SGI-V-07278	PRJNA297679	Scaffold	7.00335	156	6303	172	36.6454	2034	2.65637		1	277	0	1	54	117	0	0.00581395	0.313953	0.680233	0.00581395
GCF_001453945.1_WH-SGI-V-07279	WH-SGI-V-07279	PRJNA297679	Scaffold	6.31906	69	5940	97	61.2371	2035	1.60676		2	277	0	0	22	75	0	0	0.226804	0.773196	0
GCF_001453985.1_WH-SGI-V-07266	WH-SGI-V-07266	PRJNA297679	Contig	6.85319	95	5867	127	46.1968	2033	2.11879		1	277	1	0	35	91	0.00787402	0	0.275591	0.716535	0.00787402
GCF_001454045.1_WH-SGI-V-07276	WH-SGI-V-07276	PRJNA297679	Scaffold	6.81339	130	6208	171	36.3041	235	2.68067		192	277	0	0	38	133	0	0	0.222222	0.777778	0
GCF_001454065.1_WH-SGI-V-07277	WH-SGI-V-07277	PRJNA297679	Contig	6.58332	120	6377	163	39.1227	319	2.49235		17	277	0	0	37	126	0	0	0.226994	0.773006	0
GCF_001454085.1_WH-SGI-V-07574	WH-SGI-V-07284	PRJNA297679	Scaffold	6.41552	51	6514	260	25.0539	316	3.8382		32	277	0	0	94	166	0	0	0.361538	0.638462	0
GCF_001454095.1_WH-SGI-V-07856	WH-SGI-V-07286	PRJNA297679	Contig	6.74746	116	5811	125	46.488	2038	2.1058		2	277	0	0	27	98	0	0	0.216	0.784	0
GCF_001454125.1_WH-SGI-V-07290	WH-SGI-V-07290	PRJNA297679	Contig	7.00646	114	6434	182	35.3516	244	2.75091		85	277	0	0	53	129	0	0	0.291209	0.708791	0
GCF_001454145.1_WH-SGI-V-07291	WH-SGI-V-07291	PRJNA297679	Contig	6.77258	132	6286	195	32.2359	233	3.00879		48	277	4	1	37	153	0.0205128	0.00512821	0.189744	0.784615	0.025641
GCF_001454165.1_WH-SGI-V-07293	WH-SGI-V-07293	PRJNA297679	Scaffold	6.04523	123	6067	212	28.6179	671	3.37633		16	277	0	1	35	176	0	0.00471698	0.165094	0.830189	0.00471698
GCF_001454175.1_WH-SGI-V-07294	WH-SGI-V-07294	PRJNA297679	Contig	6.21398	64	5936	122	48.6557	132	2.01387		29	277	0	0	24	98	0	0	0.196721	0.803279	0
GCF_001454205.1_WH-SGI-V-07295	WH-SGI-V-07295	PRJNA297679	Contig	6.70178	136	6313	209	30.2057	308	3.20454		66	277	0	0	46	163	0	0	0.220096	0.779904	0
GCF_001454225.1_WH-SGI-V-07296	WH-SGI-V-07296	PRJNA297679	Scaffold	6.44122	70	6474	228	28.3947	111	3.40197		232	277	0	0	51	177	0	0	0.223684	0.776316	0
GCF_001454235.1_WH-SGI-V-07297	WH-SGI-V-07297	PRJNA297679	Contig	6.48144	46	6257	227	27.5639	446	3.50093		47	277	0	1	50	176	0	0.00440529	0.220264	0.77533	0.00440529
GCF_001454265.1_WH-SGI-V-07300	WH-SGI-V-07300	PRJNA297679	Scaffold	6.53369	87	5551	229	24.2402		3.96194			277	0	0	60	169	0	0	0.262009	0.737991	0
GCF_001454285.1_WH-SGI-V-07306	WH-SGI-V-07306	PRJNA297679	Scaffold	6.35561	41	5767	132	43.6894		2.23767			277	0	0	27	105	0	0	0.204545	0.795455	0
GCF_001454305.1_WH-SGI-V-07309	WH-SGI-V-07309	PRJNA297679	Scaffold	6.24768	41	6217	204	30.4755	235	3.17708		192	277	0	0	47	157	0	0	0.230392	0.769608	0
GCF_001454325.1_WH-SGI-V-07310	WH-SGI-V-07310	PRJNA297679	Scaffold	6.43396	89	5931	135	43.9333	2041	2.22552		1	277	0	1	36	98	0	0.00740741	0.266667	0.725926	0.00740741
GCF_001454335.1_WH-SGI-V-07312	WH-SGI-V-07312	PRJNA297679	Scaffold	7.18091	149	5990	145	41.3103	2042	2.36349		3	277	0	0	37	108	0	0	0.255172	0.744828	0
GCF_001454365.1_WH-SGI-V-07313	WH-SGI-V-07313	PRJNA297679	Contig	6.93284	144	6035	158	38.1962	316	2.55127		32	277	0	1	39	118	0	0.00632911	0.246835	0.746835	0.00632911
GCF_001454385.1_WH-SGI-V-07314	WH-SGI-V-07314	PRJNA297679	Scaffold	6.90613	126	5849	100	58.49	2043	1.68095		1	277	1	0	24	75	0.01	0	0.24	0.75	0.01
GCF_001454395.1_WH-SGI-V-07316	WH-SGI-V-07316	PRJNA297679	Scaffold	7.13066	149	5790	105	55.1429	2044	1.78117		1	277	0	0	16	89	0	0	0.152381	0.847619	0
GCF_001454415.1_WH-SGI-V-07317	WH-SGI-V-07317	PRJNA297679	Scaffold	6.90966	125	5944	154	38.5974	2045	2.52542		1	277	0	1	35	118	0	0.00649351	0.227273	0.766234	0.00649351
GCF_001454445.1_WH-SGI-V-07322	WH-SGI-V-07322	PRJNA297679	Scaffold	6.9967	101	6713	279	24.0609	111	3.99027		232	277	1	1	62	215	0.00358423	0.00358423	0.222222	0.770609	0.00716846
GCF_001454465.1_WH-SGI-V-07323	WH-SGI-V-07323	PRJNA297679	Scaffold	7.10838	150	6443	260	24.7808	111	3.87886		232	277	0	1	56	203	0	0.00384615	0.215385	0.780769	0.00384615
GCF_001454485.1_WH-SGI-V-07324	WH-SGI-V-07324	PRJNA297679	Contig	6.15727	60	6334	267	23.7229	111	4.04484		232	277	0	0	60	207	0	0	0.224719	0.775281	0
GCF_001454495.1_WH-SGI-V-07325	WH-SGI-V-07325	PRJNA297679	Contig	6.76337	115	6655	267	24.9251	111	3.85727		232	277	0	0	54	213	0	0	0.202247	0.797753	0
GCF_001454515.1_WH-SGI-V-07364	WH-SGI-V-07328	PRJNA297679	Scaffold	6.32186	52	6429	241	26.6763	111	3.61319		232	277	0	3	52	186	0	0.0124481	0.215768	0.771784	0.0124481
GCF_001454545.1_WH-SGI-V-07329	WH-SGI-V-07329	PRJNA297679	Contig	6.9096	201	6495	254	25.5709	111	3.76352		232	277	0	0	59	195	0	0	0.232283	0.767717	0
GCF_001454565.1_WH-SGI-V-07330	WH-SGI-V-07330	PRJNA297679	Contig	6.83506	111	6604	268	24.6418	111	3.89988		232	277	0	0	50	218	0	0	0.186567	0.813433	0
GCF_001454585.1_WH-SGI-V-07708	WH-SGI-V-07708	PRJNA297679	Contig	6.46146	61	5710	107	53.3645	2060	1.83944		1	277	0	1	22	84	0	0.00934579	0.205607	0.785047	0.00934579
GCF_001454595.1_WH-SGI-V-07268	WH-SGI-V-07268	PRJNA297679	Scaffold	6.67114	105	6271	190	33.0053	235	2.94072		192	277	0	0	51	139	0	0	0.268421	0.731579	0
GCF_001454625.1_WH-SGI-V-07790	WH-SGI-V-07280	PRJNA297679	Scaffold	6.88127	56	5859	100	58.59	2035	1.67813		2	277	1	0	24	75	0.01	0	0.24	0.75	0.01
GCF_001454645.1_WH-SGI-V-071851	WH-SGI-V-07281	PRJNA297679	Contig	6.91607	157	6376	291	21.9107	2037	4.36478		2	277	0	2	76	213	0	0.00687285	0.261168	0.731959	0.00687285
GCF_001454665.1_WH-SGI-V-07673	WH-SGI-V-07283	PRJNA297679	Scaffold	7.08964	138	6418	184	34.8804	664	2.78703		8	277	0	0	48	136	0	0	0.26087	0.73913	0
GCF_001454675.1_WH-SGI-V-07287	WH-SGI-V-07287	PRJNA297679	Scaffold	7.16553	309	5843	240	24.3458	2039	3.94542		1	277	0	6	55	179	0	0.025	0.229167	0.745833	0.025
GCF_001454705.1_WH-SGI-V-07302	WH-SGI-V-07302	PRJNA297679	Scaffold	7.43561	182	6193	175	35.3886	27	2.74812		74	277	0	0	45	130	0	0	0.257143	0.742857	0
GCF_001454725.1_WH-SGI-V-07305	WH-SGI-V-07305	PRJEB6403	Complete	6.31698	1	6392	130	49.1692	17	1.99325		90	33	2	0	31	97	0.0153846	0	0.238462	0.746154	0.0153846
GCF_001454755.1_WH-SGI-V-07318	WH-SGI-V-07318	PRJNA285025	Contig	6.98164	52	6466	280	23.0929	532	4.15061		16	1	0	1	71	208	0	0.00357143	0.253571	0.742857	0.00357143
GCF_001454785.1_WH-SGI-V-07320	WH-SGI-V-07320	PRJNA279615	Contig	7.10319	135	6597	242	27.2603	111	3.53853	clinical	232	1	0	0	50	192	0	0	0.206612	0.793388	0
GCF_001454805.1_WH-SGI-V-07326	WH-SGI-V-07326	PRJNA231221	Contig	6.84831	5	6608	387	17.0749	111	5.53252	clinical	232	11	6	38	67	276	0.0155039	0.0981912	0.173127	0.713178	0.113695
GCF_001454825.1_WH-SGI-V-07327	WH-SGI-V-07327	PRJNA231221	Contig	6.96079	3	6969	356	19.5758	111	4.86007	clinical	232	11	0	0	65	291	0	0	0.182584	0.817416	0
GCF_001469435.2_ASM146943v3	Hex1T	PRJNA306518	Complete	6.43191	1	6551	199	32.9196	377	2.94815	clinical	8	1	1	2	57	139	0.00502513	0.0100503	0.286432	0.698492	0.0150754
GCF_001469695.1_ASM146969v1	AATYA	PRJNA305963	Scaffold	6.12919	199	6618	249	26.5783	111	3.62604	clinical	232	1	2	0	59	188	0.00803213	0	0.236948	0.75502	0.00803213
GCF_001471355.1_ASM147135v2	FDAARGOS_154	PRJNA305964	Scaffold	6.4613	242	6381	171	37.3158	244	2.60989	clinical	85	1	0	3	32	136	0	0.0175439	0.187135	0.795322	0.0175439
GCF_001471435.1_ASM147143v2	FDAARGOS_121	PRJNA305962	Scaffold	6.24516	178	6429	143	44.958	620	2.1759	clinical	9	1	1	2	32	108	0.00699301	0.013986	0.223776	0.755245	0.020979
GCF_001482325.1_ASM148232v1	12-4-4(59)	PRJNA305457	Contig	6.79525	2	5949	86	69.1744	152	1.42502		2	1	0	0	11	75	0	0	0.127907	0.872093	0
GCF_001482865.1_ASM148286v1	SMC4386_delta_CRISPR_Cas	PRJNA301716	Contig	6.93314	102	5602	217	25.8157	2012	3.72916		2	2	1	0	48	168	0.0046083	0	0.221198	0.774194	0.0046083
GCF_001482875.1_ASM148287v1	SMC4389	PRJNA301716	Contig	6.33943	65	5929	282	21.0248	654	4.54033	clinical	7	2	2	1	77	202	0.0070922	0.0035461	0.27305	0.716312	0.0106383
GCF_001482885.1_ASM148288v1	SMC4386	PRJNA253624	Complete	6.93428	1	5697	224	25.433	2012	3.78314	clinical	2	28	4	0	56	164	0.0178571	0	0.25	0.732143	0.0178571
GCF_001483235.1_ASM148323v1	L6-1	PRJNA253624	Complete	6.79574	1	6328	179	35.352	267	2.75088	clinical	9	28	0	1	27	151	0	0.00558659	0.150838	0.843575	0.00558659
GCF_001500235.1_ASM150023v1	0C2E isolate RP1	PRJNA253624	Complete	6.32246	1	6539	185	35.346	395	2.75134	clinical	85	28	1	1	42	141	0.00540541	0.00540541	0.227027	0.762162	0.0108108
GCF_001500245.1_ASM150024v1	0C4A isolate RP45	PRJNA253624	Complete	6.45687	1	5866	142	41.3099		2.36352	clinical		28	0	0	28	114	0	0	0.197183	0.802817	0
GCF_001515845.2_ASM151584v2	S86968	PRJNA253624	Complete	6.80884	1	6399	140	45.7071	155	2.141	clinical	60	28	0	1	21	118	0	0.00714286	0.15	0.842857	0.00714286
GCF_001515915.2_ASM151591v2	T38079	PRJNA253624	Complete	6.79173	1	6176	178	34.6966	155	2.80138	clinical	60	28	1	0	32	145	0.00561798	0	0.179775	0.814607	0.00561798
GCF_001516005.1_ASM151600v1	isolate T52373	PRJNA253624	Complete	6.77757	1	5691	153	37.1961		2.61807	clinical		28	0	0	16	137	0	0	0.104575	0.895425	0
GCF_001516105.1_ASM151610v1	isolate T63266	PRJNA253624	Complete	6.8967	1	5925	125	47.4	132	2.06612	clinical	29	28	1	1	15	108	0.008	0.008	0.12	0.864	0.016
GCF_001516165.2_ASM151616v2	W16407	PRJNA253624	Complete	6.51734	1	6234	155	40.2193	244	2.42604	clinical	85	28	0	0	25	130	0	0	0.16129	0.83871	0
GCF_001516185.2_ASM151618v2	W36662	PRJNA253624	Complete	7.27326	1	6286	103	61.0291	17	1.61215	clinical	90	28	0	0	19	84	0	0	0.184466	0.815534	0
GCF_001516205.2_ASM151620v2	W45909	PRJNA253624	Complete	6.33438	1	6299	97	64.9381	27	1.51657	clinical	74	28	0	0	15	82	0	0	0.154639	0.845361	0
GCF_001516225.2_ASM151622v2	W60856	PRJNA253624	Complete	6.56823	1	6376	96	66.4167	959	1.48331	clinical	3	28	0	0	11	85	0	0	0.114583	0.885417	0
GCF_001516245.2_ASM151624v2	F23197	PRJNA253624	Complete	6.83641	1	5941	93	63.8817	1295	1.54127	clinical	2	28	0	0	14	79	0	0	0.150538	0.849462	0
GCF_001516265.1_ASM151626v1	isolate F30658	PRJNA253624	Complete	6.46002	1	6717	168	39.9821	111	2.44009	clinical	232	28	0	0	27	141	0	0	0.160714	0.839286	0
GCF_001516305.2_ASM151630v2	H5708	PRJNA253624	Complete	6.89723	1	5829	59	98.7966	3050	1.00204	clinical	2	28	0	0	11	48	0	0	0.186441	0.813559	0
GCF_001516325.2_ASM151632v2	H27930	PRJNA281531	Complete	6.36458	1	5982	116	51.569	389	1.90226	clinical	20	1	0	2	13	101	0	0.0172414	0.112069	0.87069	0.0172414
GCF_001516345.1_ASM151634v1	isolate H47921	PRJNA253624	Complete	6.34876	1	6306	137	46.0292	1105	2.12634	clinical	3	28	1	3	23	110	0.00729927	0.0218978	0.167883	0.80292	0.0291971
GCF_001516365.2_ASM151636v2	M1608	PRJNA253624	Complete	6.79435	1	5934	131	45.2977	253	2.15993	clinical	186	28	0	0	13	118	0	0	0.0992366	0.900763	0
GCF_001516385.1_ASM151638v1	isolate M37351	PRJNA309533	Contig	6.42393	48	6387	144	44.3542	253	2.20487	clinical	186	63	0	1	11	132	0	0.00694444	0.0763889	0.916667	0.00694444
GCF_001518975.1_ASM151897v1	USDA-ARS-USMARC-41639	PRJNA309533	Contig	6.11855	103	5856	77	76.052		1.29783	clinical		63	0	0	11	66	0	0	0.142857	0.857143	0
GCF_001542795.2_ASM154279v2	X78812	PRJNA309533	Contig	6.15056	61	5807	67	86.6716	257	1.14062	clinical	5	63	0	0	9	58	0	0	0.134328	0.865672	0
GCF_001542835.1_ASM154283v1	isolate F9670	PRJNA309533	Contig	6.48767	80	6028	323	18.6625	155	5.08581	clinical	60	63	0	1	36	286	0	0.00309597	0.111455	0.885449	0.00309597
GCF_001545175.1_ASM154517v1	AU13626	PRJNA309533	Contig	6.4308	60	5812	291	19.9725		4.76815	clinical		63	0	0	40	251	0	0	0.137457	0.862543	0
GCF_001545185.1_ASM154518v1	AU22632	PRJDB3186	Complete	7.09069	1	5552	344	16.1395		5.83446	clinical		1	0	0	58	286	0	0	0.168605	0.831395	0
GCF_001545195.1_ASM154519v1	AU24787	PRJDB3600	Complete	6.61326	1	5580	315	17.7143		5.34351	clinical		1	0	0	45	270	0	0	0.142857	0.857143	0
GCF_001545205.1_ASM154520v1	AU1215	PRJDB4304	Complete	6.89702	1	5866	312	18.8013		5.05018	clinical		1	1	2	39	270	0.00320513	0.00641026	0.125	0.865385	0.00961538
GCF_001545255.1_ASM154525v1	AU7511	PRJNA309533	Contig	6.44103	87	5819	302	19.2682		4.93383	clinical		63	0	0	45	257	0	0	0.149007	0.850993	0
GCF_001547955.1_ASM154795v1	NCGM257	PRJNA309533	Contig	6.23043	64	6712	116	57.8621	357	1.69889	clinical	35	63	2	5	18	91	0.0172414	0.0431034	0.155172	0.784483	0.0603448
GCF_001548135.1_ASM154813v1	8380	PRJNA309533	Contig	6.57612	48	6150	68	90.4412		1.0936	clinical		63	0	0	12	56	0	0	0.176471	0.823529	0
GCF_001548335.1_ASM154833v1	IOMTU 133	PRJNA309533	Contig	6.71237	84	6338	122	51.9508	1047	1.88854	clinical	1	63	1	4	20	97	0.00819672	0.0327869	0.163934	0.795082	0.0409836
GCF_001554305.1_ASM155430v1	AU11866	PRJNA309533	Contig	6.51793	57	5873	239	24.5732		3.91034	clinical		63	1	1	32	205	0.0041841	0.0041841	0.133891	0.857741	0.0083682
GCF_001554315.1_ASM155431v1	AU21076	PRJNA309533	Contig	6.51557	76	5624	260	21.6308	792	4.41876	clinical	4	63	0	0	37	223	0	0	0.142308	0.857692	0
GCF_001554325.1_ASM155432v1	AU5471	PRJNA309533	Contig	6.69771	105	6018	231	26.052		3.69659	clinical		63	0	0	31	200	0	0	0.134199	0.865801	0
GCF_001554375.1_ASM155437v1	AU9381	PRJNA309533	Contig	6.51868	89	6147	270	22.7667		4.20757	clinical		63	0	0	42	228	0	0	0.155556	0.844444	0
GCF_001554385.1_ASM155438v1	AU10241	PRJNA309533	Contig	6.64454	59	5893	297	19.8418		4.79806	clinical		63	0	0	42	255	0	0	0.141414	0.858586	0
GCF_001554395.1_ASM155439v1	AU10014	PRJNA309533	Contig	6.74654	66	5977	229	26.1004		3.68998	clinical		63	0	0	28	201	0	0	0.122271	0.877729	0
GCF_001554425.1_ASM155442v1	AU10015	PRJNA309533	Contig	6.83723	70	6126	290	21.1241		4.51995	clinical		63	0	1	34	255	0	0.00344828	0.117241	0.87931	0.00344828
GCF_001554455.1_ASM155445v1	AU10714	PRJNA309533	Contig	6.52949	76	5966	279	21.3835		4.46757	clinical		63	0	0	77	202	0	0	0.275986	0.724014	0
GCF_001554465.1_ASM155446v1	AU2342	PRJNA309533	Contig	6.5197	38	6101	245	24.902		3.8607	clinical		63	0	1	39	205	0	0.00408163	0.159184	0.836735	0.00408163
GCF_001554495.1_ASM155449v1	AU6854	PRJNA309533	Contig	6.6785	81	6171	238	25.9286	179	3.71353	clinical	74	63	0	0	37	201	0	0	0.155462	0.844538	0
GCF_001554505.1_ASM155450v1	AU20916	PRJNA309533	Contig	6.54538	39	6232	277	22.4982	179	4.25565	clinical	74	63	0	0	43	234	0	0	0.155235	0.844765	0
GCF_001554535.1_ASM155453v1	AU12175	PRJNA309533	Contig	6.50805	44	6072	244	24.8852	17	3.8632	clinical	90	63	0	0	35	209	0	0	0.143443	0.856557	0
GCF_001554545.1_ASM155454v1	AU13212	PRJNA309533	Contig	6.49923	33	6058	212	28.5755		3.38118	clinical		63	0	0	23	189	0	0	0.108491	0.891509	0
GCF_001554575.1_ASM155457v1	AU6462	PRJNA309533	Contig	6.36625	95	6161	181	34.0387	815	2.85399	clinical	5	63	0	1	34	146	0	0.00552486	0.187845	0.80663	0.00552486
GCF_001554585.1_ASM155458v1	AU15431	PRJNA309533	Contig	6.35332	55	5996	276	21.7246		4.40051	clinical		63	0	1	35	240	0	0.00362319	0.126812	0.869565	0.00362319
GCF_001554615.1_ASM155461v1	AU13213	PRJNA309533	Contig	6.47585	56	6043	222	27.2207		3.5435	clinical		63	2	0	26	194	0.00900901	0	0.117117	0.873874	0.00900901
GCF_001554625.1_ASM155462v1	AU16960	PRJNA309533	Contig	6.58861	53	6039	221	27.3258	17	3.53035	clinical	90	63	0	0	24	197	0	0	0.108597	0.891403	0
GCF_001554655.1_ASM155465v1	AU7033	PRJNA309533	Contig	6.58021	56	5879	161	36.5155	443	2.66556	clinical	19	63	0	0	42	119	0	0	0.26087	0.73913	0
GCF_001554665.1_ASM155466v1	AU10583	PRJNA309533	Contig	6.57205	54	5874	131	44.8397	443	2.18152	clinical	19	63	0	0	32	99	0	0	0.244275	0.755725	0
GCF_001554695.1_ASM155469v1	AU10409	PRJNA309533	Contig	6.29336	56	5914	261	22.659		4.22672	clinical		63	0	1	47	213	0	0.00383142	0.180077	0.816092	0.00383142
GCF_001554705.1_ASM155470v1	AU10272	PRJNA309533	Contig	6.32759	49	6023	265	22.7283	348	4.21438	clinical	44	63	0	0	50	215	0	0	0.188679	0.811321	0
GCF_001554735.1_ASM155473v1	AU10410	PRJNA309533	Contig	6.33687	54	6024	266	22.6466	348	4.22893	clinical	44	63	0	0	57	209	0	0	0.214286	0.785714	0
GCF_001554745.1_ASM155474v1	AU16821	PRJNA309533	Contig	6.32827	39	6018	270	22.2889		4.29389	clinical		63	0	0	48	222	0	0	0.177778	0.822222	0
GCF_001554775.1_ASM155477v1	AU8251	PRJNA309533	Contig	6.32119	49	5846	138	42.3623	671	2.30615	clinical	16	63	0	1	29	108	0	0.00724638	0.210145	0.782609	0.00724638
GCF_001554785.1_ASM155478v1	AU12528	PRJNA309533	Contig	6.32079	38	5876	124	47.3871	671	2.06667	clinical	16	63	0	0	25	99	0	0	0.201613	0.798387	0
GCF_001554805.1_ASM155480v1	AU17907	PRJNA309533	Contig	6.32136	47	5870	131	44.8092		2.18297	clinical		63	0	0	28	103	0	0	0.21374	0.78626	0
GCF_001554825.1_ASM155482v1	AU9017	PRJNA309533	Contig	6.31922	61	5734	191	30.0209	553	3.22363	clinical	12	63	0	0	26	165	0	0	0.136126	0.863874	0
GCF_001554855.1_ASM155485v1	AU10502	PRJNA309533	Contig	6.23978	49	5714	212	26.9528	553	3.57746	clinical	12	63	0	0	28	184	0	0	0.132075	0.867925	0
GCF_001554875.1_ASM155487v1	AU12424	PRJNA309533	Contig	6.15897	52	5713	208	27.4663	553	3.51292	clinical	12	63	0	0	29	179	0	0	0.139423	0.860577	0
GCF_001554895.1_ASM155489v1	AU11991	PRJNA309533	Contig	6.34104	77	5695	234	24.3376	553	3.9467	clinical	12	63	0	0	32	202	0	0	0.136752	0.863248	0
GCF_001554915.1_ASM155491v1	AU18274	PRJNA309533	Contig	6.16116	66	5688	250	22.752	553	4.21017	clinical	12	63	0	0	37	213	0	0	0.148	0.852	0
GCF_001554935.1_ASM155493v1	AU13210	PRJNA309533	Contig	6.25556	35	5669	211	26.8673	274	3.58844	clinical	245	63	0	0	23	188	0	0	0.109005	0.890995	0
GCF_001554955.1_ASM155495v1	AU19803	PRJNA309533	Contig	6.26446	35	5539	255	21.7216		4.4011	clinical		63	0	0	33	222	0	0	0.129412	0.870588	0
GCF_001554975.1_ASM155497v1	AU10658	PRJNA309533	Contig	6.26808	38	5788	234	24.735	792	3.88575	clinical	4	63	0	0	39	195	0	0	0.166667	0.833333	0
GCF_001554995.1_ASM155499v1	AU19804	PRJNA309533	Contig	6.2626	51	5548	254	21.8425		4.3778	clinical		63	0	0	36	218	0	0	0.141732	0.858268	0
GCF_001555015.1_ASM155501v1	AU17550	PRJNA309533	Contig	6.26067	89	5654	219	25.8174		3.72893	clinical		63	0	0	30	189	0	0	0.136986	0.863014	0
GCF_001555035.1_ASM155503v1	AU17091	PRJNA309533	Contig	6.25711	43	5686	227	25.0485	792	3.839	clinical	4	63	0	0	28	199	0	0	0.123348	0.876652	0
GCF_001555055.1_ASM155505v1	AU25210	PRJNA309533	Contig	6.5398	33	5652	259	21.8224	792	4.38166	clinical	4	63	0	1	32	226	0	0.003861	0.123552	0.872587	0.003861
GCF_001555075.1_ASM155507v1	AU10713	PRJNA309533	Contig	6.49021	57	5676	212	26.7736		3.60054	clinical		63	0	0	32	180	0	0	0.150943	0.849057	0
GCF_001555095.1_ASM155509v1	AU18132	PRJNA309533	Contig	6.35504	60	5656	253	22.3557		4.2816	clinical		63	1	0	42	210	0.00395257	0	0.166008	0.83004	0.00395257
GCF_001555115.1_ASM155511v1	AU19319	PRJNA309533	Contig	6.86179	66	5653	225	25.1244		3.82783	clinical		63	0	0	31	194	0	0	0.137778	0.862222	0
GCF_001555135.1_ASM155513v1	AU7032	PRJNA309533	Contig	6.35685	59	5997	227	26.4185		3.64717	clinical		63	0	0	28	199	0	0	0.123348	0.876652	0
GCF_001555145.1_ASM155514v1	AU6923	PRJNA309533	Contig	6.54815	91	6055	203	29.8276		3.24385	clinical		63	0	0	27	176	0	0	0.133005	0.866995	0
GCF_001555155.1_ASM155515v1	AU18068	PRJNA309533	Contig	6.5365	124	5859	143	40.972	443	2.38254	clinical	19	63	0	0	32	111	0	0	0.223776	0.776224	0
GCF_001555165.1_ASM155516v1	AU9739	PRJNA309533	Contig	6.32133	39	6284	248	25.3387	179	3.79669	clinical	74	63	0	0	41	207	0	0	0.165323	0.834677	0
GCF_001555215.1_ASM155521v1	AU24156	PRJNA309533	Contig	6.31755	80	5852	146	40.0822	443	2.43414	clinical	19	63	1	0	34	111	0.00684931	0	0.232877	0.760274	0.00684931
GCF_001555225.1_ASM155522v1	AU7198	PRJNA309533	Contig	6.25354	46	5985	283	21.1484	348	4.515	clinical	44	63	0	0	64	219	0	0	0.226148	0.773852	0
GCF_001555235.1_ASM155523v1	AU10836	PRJNA309533	Contig	6.24056	64	5973	327	18.2661	348	5.19048	clinical	44	63	0	1	75	251	0	0.0030581	0.229358	0.767584	0.0030581
GCF_001555255.1_ASM155525v1	AU11990	PRJNA309533	Contig	6.82542	53	5703	220	25.9227	553	3.71433	clinical	12	63	0	0	33	187	0	0	0.15	0.85	0
GCF_001555295.1_ASM155529v1	AU25116	PRJNA309533	Contig	6.88469	70	5678	272	20.875	553	4.57143	clinical	12	63	0	0	40	232	0	0	0.147059	0.852941	0
GCF_001555315.1_ASM155531v1	AU24526	PRJNA309533	Contig	6.74095	89	5653	227	24.9031		3.86054	clinical		63	0	0	33	194	0	0	0.145374	0.854626	0
GCF_001555325.1_ASM155532v1	AU9899	PRJNA309533	Contig	6.66735	46	5678	219	25.9269		3.71375	clinical		63	0	0	27	192	0	0	0.123288	0.876712	0
GCF_001555335.1_ASM155533v1	AU10756	PRJNA309533	Contig	6.69258	51	6265	199	31.4824		3.07859	clinical		63	0	0	39	160	0	0	0.19598	0.80402	0
GCF_001555375.1_ASM155537v1	AU20671	PRJNA309533	Contig	6.69247	40	6228	297	20.9697		4.55172	clinical		63	0	1	47	249	0	0.003367	0.158249	0.838384	0.003367
GCF_001555395.1_ASM155539v1	AU24807	PRJNA261239	Scaffold	7.40856	105	6053	345	17.5449		5.39231	clinical		5	0	0	45	300	0	0	0.130435	0.869565	0
GCF_001555415.1_ASM155541v1	AU14820	PRJNA253624	Complete	6.61877	1	6130	185	33.1351	17	2.92953	clinical	90	28	0	0	26	159	0	0	0.140541	0.859459	0
GCF_001555425.1_ASM155542v1	AU23529	PRJNA261239	Scaffold	6.91427	86	6141	198	31.0151	17	3.12352	clinical	90	5	0	0	26	172	0	0	0.131313	0.868687	0
GCF_001555455.1_ASM155545v1	AU17965	PRJNA261239	Scaffold	6.78315	137	6146	182	33.7692	17	2.87611	clinical	90	5	0	0	24	158	0	0	0.131868	0.868132	0
GCF_001560865.1_ASM156086v1	105777	PRJNA261239	Scaffold	6.93377	93	6996	191	36.6283		2.65758	clinical		5	1	1	52	137	0.0052356	0.0052356	0.272251	0.717277	0.0104712
GCF_001594325.2_ASM159432v2	F63912	PRJNA261239	Scaffold	7.20893	63	6186	84	73.6429	198	1.33971	clinical	12	5	0	1	12	71	0	0.0119048	0.142857	0.845238	0.0119048
GCF_001601585.1_ASM160158v1	105880	PRJNA265138	Complete	6.37073	1	6516	175	37.2343		2.61545			1	1	0	31	143	0.00571429	0	0.177143	0.817143	0.00571429
GCF_001601595.1_ASM160159v1	105738	PRJNA316664	Complete	6.82774	1	6194	241	25.7012		3.74514	clinical		1	1	1	43	196	0.00414938	0.00414938	0.178423	0.813278	0.00829876
GCF_001601665.1_ASM160166v1	105857	PRJNA307669	Contig	6.26869	70	6558	174	37.6897		2.58467			1	0	0	40	134	0	0	0.229885	0.770115	0
GCF_001601745.1_ASM160174v1	105819	PRJNA294925	Scaffold	7.03887	145	6709	169	39.6982		2.45711	clinical		6	9	0	38	122	0.0532544	0	0.224852	0.721893	0.0532544
GCF_001606045.1_ASM160604v1	N17-1	PRJNA294928	Scaffold	7.1251	171	5899	60	98.3167	2362	1.00688	clinical	1	1	0	0	9	51	0	0	0.15	0.85	0
GCF_001618925.1_ASM161892v1	ATCC 27853	PRJNA294931	Scaffold	7.04294	175	6376	97	65.732	155	1.49853	environmental/other	60	1	0	0	18	79	0	0	0.185567	0.814433	0
GCF_001619935.1_ASM161993v1	M7	PRJNA319532	Complete	7.02155	1	5805	103	56.3592		1.7434	clinical		1	0	0	24	79	0	0	0.23301	0.76699	0
GCF_001623945.1_ASM162394v1	RNS_PA1	PRJNA321921	Complete	6.85351	2	6542	243	26.9218	235	3.58143	clinical	192	1	2	2	57	182	0.00823045	0.00823045	0.234568	0.748971	0.0164609
GCF_001623955.1_ASM162395v1	RNS_PA46	PRJNA322303	Contig	6.7504	80	6644	253	26.2609	235	3.66826	clinical	192	1	0	0	59	194	0	0	0.233202	0.766798	0
GCF_001623985.1_ASM162398v1	RNS_PAE05	PRJNA324083	Contig	6.77755	95	6540	277	23.6101	235	4.06337	clinical	192	1	0	1	73	203	0	0.00361011	0.263538	0.732852	0.00361011
GCF_001632245.1_ASM163224v1	BAMC 07-48	PRJNA286982	Complete	6.83319	1	6512	204	31.9216	313	3.03752	clinical	25	1	0	1	22	181	0	0.00490196	0.107843	0.887255	0.00490196
GCF_001679685.1_ASM167968v1	PA121617	PRJNA294254	Complete	6.64382	1	6367	121	52.6198	389	1.86498	clinical	20	8	2	11	14	94	0.0165289	0.0909091	0.115702	0.77686	0.107438
GCF_001679905.1_ASM167990v1	ET02	PRJNA294254	Complete	6.643	1	6311	142	44.4437	2343	2.20053	clinical	2	8	0	0	41	101	0	0	0.288732	0.711268	0
GCF_001680745.1_ASM168074v1	Pa538	PRJNA294254	Complete	6.64548	1	6341	157	40.3885	235	2.41613	clinical	192	8	2	2	36	117	0.0127389	0.0127389	0.229299	0.745223	0.0254777
GCF_001687285.1_ASM168728v1	ATCC 27853	PRJNA294254	Complete	6.68198	1	6369	94	67.7553	155	1.45443	clinical	60	8	0	0	15	79	0	0	0.159574	0.840426	0
GCF_001721745.1_ASM172174v1	PA_D1	PRJNA294254	Complete	6.68198	1	6120	86	71.1628	1971	1.38576	clinical	8	8	0	0	11	75	0	0	0.127907	0.872093	0
GCF_001721765.1_ASM172176v1	PA_D2	PRJNA294254	Complete	6.6832	1	6120	84	72.8571	1971	1.35397	clinical	8	8	0	0	10	74	0	0	0.119048	0.880952	0
GCF_001721785.1_ASM172178v1	PA_D9	PRJNA341318	Complete	6.95925	2	6119	92	66.5109	1971	1.48124		8	1	0	0	11	81	0	0	0.119565	0.880435	0
GCF_001721805.1_ASM172180v1	PA_D16	PRJNA294254	Complete	6.68199	1	6150	97	63.4021	1971	1.55275	clinical	8	8	0	0	12	85	0	0	0.123711	0.876289	0
GCF_001721825.1_ASM172182v1	PA_D22	PRJNA294254	Complete	6.63911	1	6146	102	60.2549	1971	1.63252	clinical	8	8	1	1	11	89	0.00980392	0.00980392	0.107843	0.872549	0.0196078
GCF_001721845.1_ASM172184v1	PA_D25	PRJNA340360	Complete	6.27643	1	6143	107	57.4112	1971	1.712		8	1	0	2	13	92	0	0.0186916	0.121495	0.859813	0.0186916
GCF_001722005.2_ASM172200v2	DN1	PRJNA321098	Contig	7.08442	691	6535	109	59.9541	316	1.64058	clinical	32	1	0	1	23	85	0	0.00917431	0.211009	0.779817	0.00917431
GCF_001722025.1_ASM172202v1	PA_D5	PRJNA321097	Contig	6.84227	439	6153	95	64.7684	1971	1.52049	clinical	8	1	0	0	11	84	0	0	0.115789	0.884211	0
GCF_001722045.1_ASM172204v1	PA_D21	PRJNA321099	Contig	7.33311	1418	6116	86	71.1163	1971	1.38665	clinical	8	1	0	0	10	76	0	0	0.116279	0.883721	0
GCF_001729505.1_ASM172950v1	ATCC 15692	PRJNA341834	Complete	6.86679	1	5782	64	90.3438	549	1.09477		31	1	0	0	6	58	0	0	0.09375	0.90625	0
GCF_001750205.1_ASM175020v1	PA12GY72	PRJNA294726	Contig	6.84681	49	6347	938	6.76652		12.8758			10	0	6	163	769	0	0.00639659	0.173774	0.819829	0.00639659
GCF_001750225.1_ASM175022v1	PA13SY16	PRJNA294726	Contig	7.43982	99	6234	592	10.5304	316	8.67272		32	10	1	6	115	470	0.00168919	0.0101351	0.194257	0.793919	0.0118243
GCF_001750425.1_ASM175042v1	M140A	PRJNA294726	Scaffold	6.73778	307	6107	1970	3.1	308	24.3902		66	10	6	31	345	1588	0.00304568	0.015736	0.175127	0.806091	0.0187817
GCF_001750705.1_ASM175070v1	FA-HZ1	PRJNA294726	Contig	6.8921	206	6209	307	20.2248	27	4.71148		74	10	0	0	29	278	0	0	0.0944625	0.905537	0
GCF_001756355.1_ASM175635v1	Lo049	PRJNA294726	Contig	6.47605	38	6436	151	42.6225	244	2.29239		85	10	0	0	36	115	0	0	0.238411	0.761589	0
GCF_001756405.1_ASM175640v1	Br993	PRJNA294726	Scaffold	6.06281	65	7019	257	27.3113	111	3.53216		232	10	0	2	46	209	0	0.0077821	0.178988	0.81323	0.0077821
GCF_001756425.1_ASM175642v1	9AR3	PRJNA294726	Contig	7.12379	55	6089	370	16.4568	2331	5.72844		1	10	3	17	75	275	0.00810811	0.0459459	0.202703	0.743243	0.0540541
GCF_001756435.1_ASM175643v1	W15Dec3	PRJNA294726	Contig	6.84462	51	6358	290	21.9241	235	4.36221		192	10	4	20	47	219	0.0137931	0.0689655	0.162069	0.755172	0.0827586
GCF_001756445.1_ASM175644v1	PHLS08959	PRJNA294726	Contig	6.89991	86	5993	113	53.0354	146	1.85064		65	10	0	0	22	91	0	0	0.19469	0.80531	0
GCF_001756485.1_ASM175648v1	PHLS08916	PRJNA294726	Contig	7.23105	73	5555	159	34.9371		2.78264			10	0	1	26	132	0	0.00628931	0.163522	0.830189	0.00628931
GCF_900143795.1_18	isolate 18	PRJNA326244	Contig	6.63047	161	5870	103	56.9903	2604	1.72443	clinical	6	40	0	0	27	76	0	0	0.262136	0.737864	0
GCF_001756495.1_ASM175649v1	1709-12	PRJNA326244	Contig	6.63323	107	6628	220	30.1273	111	3.21262	clinical	232	40	0	0	42	178	0	0	0.190909	0.809091	0
GCF_001756515.1_ASM175651v1	HPA 17	PRJNA326244	Contig	6.62351	259	6315	176	35.8807	111	2.71145	clinical	232	40	0	0	36	140	0	0	0.204545	0.795455	0
GCF_001756525.1_ASM175652v1	Li010	PRJNA326244	Contig	6.6437	101	6385	281	22.7224	2037	4.21542	clinical	2	40	0	0	86	195	0	0	0.30605	0.69395	0
GCF_001756585.1_ASM175658v1	HPA 4	PRJNA326244	Contig	6.61792	356	6748	202	33.4059	111	2.90647	clinical	232	40	0	0	40	162	0	0	0.19802	0.80198	0
GCF_001765435.1_ASM176543v1	TNCF_4M	PRJNA326244	Contig	6.64159	86	6126	198	30.9394	390	3.13093	clinical	31	40	0	0	42	156	0	0	0.212121	0.787879	0
GCF_001765455.1_ASM176545v1	TNCF_10M	PRJNA326244	Contig	6.63731	82	6196	130	47.6615	390	2.05501	clinical	31	40	0	0	24	106	0	0	0.184615	0.815385	0
GCF_001765465.1_ASM176546v1	TNCF_7M	PRJNA326244	Contig	6.5448	102	6086	278	21.8921		4.36832	clinical		40	0	0	65	213	0	0	0.233813	0.766187	0
GCF_001765475.1_ASM176547v1	TNCF_10	PRJNA326244	Contig	6.63261	88	6216	138	45.0435		2.17186	clinical		40	0	0	32	106	0	0	0.231884	0.768116	0
GCF_001765485.1_ASM176548v1	TNCF_6	PRJNA326244	Contig	6.6355	71	6123	362	16.9144	390	5.58211	clinical	31	40	1	1	83	277	0.00276243	0.00276243	0.229282	0.765193	0.00552486
GCF_001765535.1_ASM176553v1	TNCF_133_1	PRJNA326244	Contig	6.62744	138	6157	155	39.7226	1864	2.45564	clinical	5	40	1	0	26	128	0.00645161	0	0.167742	0.825806	0.00645161
GCF_001765545.1_ASM176554v1	TNCF_133	PRJNA326244	Contig	6.6394	70	6050	248	24.3952	390	3.93776	clinical	31	40	0	0	40	208	0	0	0.16129	0.83871	0
GCF_001765575.1_ASM176557v1	TNCF_12	PRJNA326244	Contig	6.63631	63	6003	198	30.3182	390	3.19303	clinical	31	40	0	0	32	166	0	0	0.161616	0.838384	0
GCF_001765585.1_ASM176558v1	TNCF_14	PRJNA326244	Contig	6.63955	70	6111	188	32.5053	390	2.9846	clinical	31	40	0	0	33	155	0	0	0.175532	0.824468	0
GCF_001765595.1_ASM176559v1	TNCF_23	PRJNA326244	Contig	6.63546	76	6215	110	56.5		1.73913	clinical		40	0	0	21	89	0	0	0.190909	0.809091	0
GCF_001765635.1_ASM176563v1	TNCF_32M	PRJNA326244	Contig	6.63375	82	6137	162	37.8827	390	2.57184	clinical	31	40	2	0	34	126	0.0123457	0	0.209877	0.777778	0.0123457
GCF_001765645.1_ASM176564v1	TNCF_42	PRJNA326244	Contig	6.63959	88	6169	132	46.7349	390	2.09491	clinical	31	40	1	0	22	109	0.00757576	0	0.166667	0.825758	0.00757576
GCF_001765655.1_ASM176565v1	TNCF_23M	PRJNA326244	Contig	6.63725	75	6170	121	50.9917	390	1.92338	clinical	31	40	0	0	27	94	0	0	0.22314	0.77686	0
GCF_001765695.1_ASM176569v1	TNCF_42M	PRJNA326244	Contig	6.64428	101	6165	131	47.0611	390	2.08069	clinical	31	40	0	0	23	108	0	0	0.175573	0.824427	0
GCF_001765715.1_ASM176571v1	TNCF_49M	PRJNA326244	Contig	6.63462	61	6162	134	45.9851	390	2.12834	clinical	31	40	0	0	27	107	0	0	0.201493	0.798507	0
GCF_001765725.1_ASM176572v1	TNCF_68	PRJNA326244	Contig	6.65375	142	6132	187	32.7914		2.95933	clinical		40	0	0	29	158	0	0	0.15508	0.84492	0
GCF_001765755.1_ASM176575v1	TNCF_69	PRJNA326244	Contig	6.63673	65	6070	237	25.6118	1863	3.75773	clinical	1	40	0	1	37	199	0	0.00421941	0.156118	0.839662	0.00421941
GCF_001765775.1_ASM176577v1	TNCF_13	PRJNA326244	Contig	6.64448	92	6162	133	46.3308	390	2.11279	clinical	31	40	0	0	31	102	0	0	0.233083	0.766917	0
GCF_001765795.1_ASM176579v1	TNCF_85	PRJNA326244	Contig	6.63464	77	6156	165	37.3091	1864	2.61035	clinical	5	40	0	0	36	129	0	0	0.218182	0.781818	0
GCF_001765805.1_ASM176580v1	TNCF_76	PRJNA326244	Contig	6.63388	69	6127	157	39.0255	390	2.49841	clinical	31	40	0	0	21	136	0	0	0.133758	0.866242	0
GCF_001765835.1_ASM176583v1	TNCF_101	PRJNA326244	Contig	6.63677	103	6146	208	29.5481	1864	3.27353	clinical	5	40	1	0	38	169	0.00480769	0	0.182692	0.8125	0.00480769
GCF_001765845.1_ASM176584v1	TNCF_88M	PRJNA326244	Contig	6.63503	86	6164	129	47.7829	1864	2.0499	clinical	5	40	0	0	24	105	0	0	0.186047	0.813953	0
GCF_001765855.1_ASM176585v1	TNCF_105	PRJNA326244	Contig	6.6341	62	6073	247	24.587	390	3.90823	clinical	31	40	0	0	34	213	0	0	0.137652	0.862348	0
GCF_001765865.1_ASM176586v1	TNCF_106	PRJNA326244	Contig	6.6346	119	6060	233	26.0086		3.70253	clinical		40	0	0	33	200	0	0	0.141631	0.858369	0
GCF_001765915.1_ASM176591v1	TNCF_109	PRJNA326244	Contig	6.63562	71	6097	192	31.7552	390	3.05295	clinical	31	40	0	0	26	166	0	0	0.135417	0.864583	0
GCF_001765925.1_ASM176592v1	TNCF_151M	PRJNA326244	Contig	6.6453	111	6146	157	39.1465		2.49088	clinical		40	0	0	31	126	0	0	0.197452	0.802548	0
GCF_001765955.1_ASM176595v1	TNCF_154	PRJNA326244	Contig	6.62808	91	6096	197	30.9442	390	3.13046	clinical	31	40	0	0	30	167	0	0	0.152284	0.847716	0
GCF_001765975.1_ASM176597v1	TNCF_155	PRJNA326244	Contig	6.63457	73	6061	230	26.3522	390	3.65602	clinical	31	40	0	0	34	196	0	0	0.147826	0.852174	0
GCF_001765985.1_ASM176598v1	TNCF_165	PRJNA326244	Contig	6.64204	118	6049	275	21.9964	1923	4.34851	clinical	2	40	0	0	42	233	0	0	0.152727	0.847273	0
GCF_001765995.1_ASM176599v1	TNCF_155_1	PRJNA326244	Contig	6.62979	53	6067	220	27.5773	1923	3.49928	clinical	2	40	0	0	28	192	0	0	0.127273	0.872727	0
GCF_001766035.1_ASM176603v1	TNCF_174	PRJNA326244	Contig	6.63621	138	6054	279	21.6989		4.4055	clinical		40	0	0	35	244	0	0	0.125448	0.874552	0
GCF_001766045.1_ASM176604v1	TNCF_167_1	PRJNA326244	Contig	6.63783	61	6043	250	24.172	390	3.97267	clinical	31	40	1	0	36	213	0.004	0	0.144	0.852	0.004
GCF_001766075.1_ASM176607v1	TNCF_167	PRJNA326244	Contig	6.63911	67	6048	246	24.5854		3.90848	clinical		40	1	0	34	211	0.00406504	0	0.138211	0.857724	0.00406504
GCF_001766085.1_ASM176608v1	TNCF_175	PRJNA326244	Contig	6.63819	59	6037	292	20.6747	390	4.61368	clinical	31	40	0	0	42	250	0	0	0.143836	0.856164	0
GCF_001766115.1_ASM176611v1	TNCF_151	PRJNA326244	Contig	6.62507	157	6083	198	30.7222	390	3.15236	clinical	31	40	0	0	29	169	0	0	0.146465	0.853535	0
GCF_001766125.1_ASM176612v1	TNCF_3	PRJNA310735	Complete	6.72148	1	6103	208	29.3413	390	3.29583	clinical	31	1	0	0	41	167	0	0	0.197115	0.802885	0
GCF_001766135.1_ASM176613v1	TNCF_176	PRJNA310741	Complete	6.92874	1	6033	260	23.2038		4.13157	clinical		1	0	0	30	230	0	0	0.115385	0.884615	0
GCF_001766145.1_ASM176614v1	TNCF_32	PRJNA310742	Complete	7.00658	1	6173	121	51.0165	390	1.92247	clinical	31	1	0	0	23	98	0	0	0.190083	0.809917	0
GCF_001766195.1_ASM176619v1	TNCF_16	PRJNA310738	Contig	6.84334	3	6166	124	49.7258	1864	1.97138	clinical	5	1	0	0	23	101	0	0	0.185484	0.814516	0
GCF_001766205.1_ASM176620v1	TNCF_130	PRJNA310743	Contig	6.64378	3	6050	268	22.5746	390	4.24185	clinical	31	1	1	0	48	219	0.00373134	0	0.179104	0.817164	0.00373134
GCF_001792835.1_ASM179283v1	PA1088	PRJNA310740	Complete	7.06771	2	6247	86	72.6395	277	1.35797	clinical	48	1	0	0	13	73	0	0	0.151163	0.848837	0
GCF_001792855.1_ASM179285v1	PA8281	PRJNA352277	Complete	6.72338	1	6461	101	63.9703	277	1.53916	environmental/other	48	1	0	0	17	84	0	0	0.168317	0.831683	0
GCF_001792875.1_ASM179287v1	PA11803	PRJNA292904	Contig	6.90017	3	6637	101	65.7129	277	1.49896	clinical	48	12	0	0	17	84	0	0	0.168317	0.831683	0
GCF_001802735.1_ASM180273v1	PA3448	PRJNA292904	Contig	6.96368	1	6387	92	69.4239	277	1.41997	clinical	48	12	0	0	15	77	0	0	0.163043	0.836957	0
GCF_001806505.1_ASM180650v1	PA12117	PRJNA292904	Contig	6.77346	219	6168	86	71.7209	277	1.37512	clinical	48	12	0	0	14	72	0	0	0.162791	0.837209	0
GCF_001870265.1_ASM187026v1	PA7790	PRJNA292904	Contig	6.92957	12	6645	100	66.45	277	1.48258	clinical	48	12	0	0	15	85	0	0	0.15	0.85	0
GCF_001874465.1_ASM187446v1	isolate B10W	PRJNA292904	Contig	6.42565	6	6216	142	43.7747	308	2.23341	clinical	66	12	0	1	20	121	0	0.00704225	0.140845	0.852113	0.00704225
GCF_001874795.1_ASM187479v1	AR_0103	PRJNA292904	Contig	7.26771	9	6321	179	35.3128	964	2.75385	clinical	1	12	0	1	26	152	0	0.00558659	0.145251	0.849162	0.00558659
GCF_001874805.1_ASM187480v1	AR_0092	PRJNA292904	Contig	6.82714	16	6427	135	47.6074	235	2.0573	clinical	192	12	0	0	17	118	0	0	0.125926	0.874074	0
GCF_001874955.1_ASM187495v1	AR_0090	PRJNA292904	Contig	6.88258	5	6160	480	12.8333	1816	7.22892	clinical	1	12	2	26	63	389	0.00416667	0.0541667	0.13125	0.810417	0.0583333
GCF_001874975.1_ASM187497v1	AR_0100	PRJNA292904	Contig	6.97112	3	6379	189	33.7513	235	2.87759	clinical	192	12	1	1	28	159	0.005291	0.005291	0.148148	0.84127	0.010582
GCF_001874995.1_ASM187499v1	AR_0105	PRJNA299511	Complete	6.50466	1	5899	118	49.9915	235	1.96111		192	1	0	1	15	102	0	0.00847458	0.127119	0.864407	0.00847458
GCF_001875165.1_ASM187516v1	AR_0054	PRJNA291145	Complete	6.21303	1	6796	179	37.9665	654	2.56631		7	1	1	2	30	146	0.00558659	0.0111732	0.167598	0.815642	0.0167598
GCF_001875185.1_ASM187518v1	AR_0064	PRJNA291144	Complete	6.21303	1	6265	166	37.741	277	2.58125		48	1	0	2	28	136	0	0.0120482	0.168675	0.819277	0.0120482
GCF_001875205.1_ASM187520v1	AR_0094	PRJNA291143	Complete	6.21328	1	6315	127	49.7244	155	1.97144	clinical	60	1	0	1	22	104	0	0.00787402	0.173228	0.818898	0.00787402
GCF_001875215.1_ASM187521v1	AR_0108	PRJNA342804	Contig	6.60478	244	6428	127	50.6142	233	1.93745	clinical	48	51	1	1	16	109	0.00787402	0.00787402	0.125984	0.858268	0.015748
GCF_001879525.1_ASM187952v1	PAER4_119	PRJNA342804	Contig	6.42446	124	5984	72	83.1111	260	1.1889	clinical	34	51	0	0	8	64	0	0	0.111111	0.888889	0
GCF_001900195.1_ASM190019v1	SCVFeb	PRJNA342804	Contig	7.08768	185	5704	73	78.137	387	1.26363	clinical	6	51	0	0	11	62	0	0	0.150685	0.849315	0
GCF_001900225.1_ASM190022v1	SCVJan	PRJNA342804	Contig	6.93019	228	5704	73	78.137	387	1.26363	clinical	6	51	0	0	11	62	0	0	0.150685	0.849315	0
GCF_001900265.1_ASM190026v1	NHmuc	PRJNA342804	Contig	6.35411	163	5708	72	79.2778	387	1.24567	clinical	6	51	0	0	11	61	0	0	0.152778	0.847222	0
GCF_001909445.1_ASM190944v1	515477	PRJNA342804	Contig	7.01477	189	5973	350	17.0657		5.53535	clinical		51	3	3	79	265	0.00857143	0.00857143	0.225714	0.757143	0.0171429
GCF_001909455.1_ASM190945v1	584004	PRJNA342804	Contig	6.42418	136	5976	139	42.9928		2.2731	clinical		51	0	0	31	108	0	0	0.223022	0.776978	0
GCF_001909485.1_ASM190948v1	CLB24232	PRJNA342804	Contig	6.77943	163	6615	238	27.7941	298	3.47293	clinical	51	51	0	2	56	180	0	0.00840336	0.235294	0.756303	0.00840336
GCF_001909495.1_ASM190949v1	560747	PRJNA342804	Contig	6.76455	157	6516	268	24.3134		3.95047	clinical		51	0	0	77	191	0	0	0.287313	0.712687	0
GCF_001909585.1_ASM190958v1	559543	PRJNA342804	Contig	7.10067	223	5912	174	33.977		2.85902	clinical		51	0	0	35	139	0	0	0.201149	0.798851	0
GCF_001909605.1_ASM190960v1	558344	PRJNA342804	Contig	6.60326	177	6525	254	25.689		3.74687	clinical		51	0	0	65	189	0	0	0.255906	0.744094	0
GCF_001909615.1_ASM190961v1	CCF_839	PRJNA342804	Contig	6.6298	157	5959	171	34.8479	253	2.78956	clinical	186	51	0	0	43	128	0	0	0.251462	0.748538	0
GCF_001909645.1_ASM190964v1	CCF_715	PRJNA342804	Contig	6.73388	187	6273	216	29.0417	389	3.32871	clinical	20	51	0	0	63	153	0	0	0.291667	0.708333	0
GCF_001909655.1_ASM190965v1	549782	PRJNA342804	Contig	7.09421	203	6285	184	34.1576		2.84433	clinical		51	0	0	46	138	0	0	0.25	0.75	0
GCF_001909675.1_ASM190967v1	CLB24983	PRJNA342804	Contig	6.88849	180	6657	234	28.4487	235	3.39573	clinical	192	51	0	0	51	183	0	0	0.217949	0.782051	0
GCF_001909775.1_ASM190977v1	CL232	PRJNA342804	Contig	6.57734	152	6101	220	27.7318	253	3.48046	clinical	186	51	0	0	70	150	0	0	0.318182	0.681818	0
GCF_001909795.1_ASM190979v1	CCF_835	PRJNA342804	Contig	6.89989	155	6180	198	31.2121	447	3.10442	clinical	9	51	0	0	47	151	0	0	0.237374	0.762626	0
GCF_001909825.1_ASM190982v1	511653	PRJNA342804	Contig	6.3105	142	6188	201	30.7861		3.14603	clinical		51	0	0	45	156	0	0	0.223881	0.776119	0
GCF_001909945.1_ASM190994v1	CLB24412	PRJNA342804	Contig	7.06573	181	6628	264	25.1061	446	3.83053	clinical	47	51	1	1	73	189	0.00378788	0.00378788	0.276515	0.715909	0.00757576
GCF_001910045.1_ASM191004v1	608748_668748	PRJNA342804	Contig	6.23015	123	6407	207	30.9517	235	3.12972	clinical	192	51	1	0	48	158	0.00483092	0	0.231884	0.763285	0.00483092
GCF_001910055.1_ASM191005v1	CCF_834	PRJNA342804	Contig	6.56363	152	6035	180	33.5278	235	2.89622	clinical	192	51	0	1	40	139	0	0.00555556	0.222222	0.772222	0.00555556
GCF_001910105.1_ASM191010v1	CLB24405	PRJNA342804	Contig	6.66018	168	6509	179	36.3631	175	2.67644	clinical	56	51	0	0	54	125	0	0	0.301676	0.698324	0
GCF_001910115.1_ASM191011v1	CLB24402	PRJNA342804	Contig	6.91971	266	5794	144	40.2361	389	2.42506	clinical	20	51	1	0	47	96	0.00694444	0	0.326389	0.666667	0.00694444
GCF_001910215.1_ASM191021v1	CCF_716	PRJNA342804	Contig	6.92721	192	6563	243	27.0082	463	3.57038	clinical	8	51	1	4	66	172	0.00411523	0.0164609	0.271605	0.707819	0.0205761
GCF_001910265.1_ASM191026v1	CCF_696	PRJNA342804	Contig	6.85389	169	5721	126	45.4048	274	2.15495	clinical	245	51	0	0	29	97	0	0	0.230159	0.769841	0
GCF_001910285.1_ASM191028v1	CCF_795	PRJNA342804	Contig	6.89583	178	6000	202	29.703	235	3.25701	clinical	192	51	0	0	46	156	0	0	0.227723	0.772277	0
GCF_001910305.1_ASM191030v1	CCF_776	PRJNA311177	Contig	6.77547	216	6134	211	29.0711	389	3.32545	clinical	20	11	0	1	62	148	0	0.00473934	0.293839	0.701422	0.00473934
GCF_001910345.1_ASM191034v1	520374_526374	PRJNA311177	Scaffold	6.82948	163	6418	306	20.9739	235	4.55086	clinical	192	11	0	2	66	238	0	0.00653595	0.215686	0.777778	0.00653595
GCF_001910365.1_ASM191036v1	CLB24226	PRJNA311177	Scaffold	6.81986	186	6509	227	28.674	308	3.36995	clinical	66	11	0	0	54	173	0	0	0.237885	0.762115	0
GCF_001910375.1_ASM191037v1	514747	PRJNA311177	Scaffold	6.80236	159	6317	232	27.2284		3.54253	clinical		11	2	0	56	174	0.00862069	0	0.241379	0.75	0.00862069
GCF_001910425.1_ASM191042v1	CCF_851	PRJNA311177	Scaffold	6.73513	137	6354	223	28.4933	447	3.3906	clinical	9	11	0	1	57	165	0	0.00448431	0.255605	0.73991	0.00448431
GCF_001920965.1_ASM192096v1	S-Pae	PRJNA311177	Scaffold	6.7362	153	6232	269	23.1673	235	4.13782	clinical	192	11	78	7	39	145	0.289963	0.0260223	0.144981	0.539033	0.315985
GCF_001921005.1_TRN6592	TRN6592	PRJNA311177	Scaffold	6.8407	178	6405	199	32.1859	235	3.01333		192	11	1	0	47	151	0.00502513	0	0.236181	0.758794	0.00502513
GCF_001921015.1_TRN6594	TRN6594	PRJNA311177	Scaffold	7.06864	363	6359	255	24.9372	235	3.85546	clinical	192	11	2	1	65	187	0.00784314	0.00392157	0.254902	0.733333	0.0117647
GCF_001921025.1_TRN6598	TRN6598	PRJNA311177	Scaffold	6.88126	210	6295	248	25.3831	235	3.79031	clinical	192	11	4	1	71	172	0.016129	0.00403226	0.28629	0.693548	0.0201613
GCF_001921065.1_TRN6601	TRN6601	PRJNA311177	Scaffold	7.10958	352	6194	192	32.2604	235	3.00658	clinical	192	11	2	0	51	139	0.0104167	0	0.265625	0.723958	0.0104167
GCF_001921085.1_TRN6609	TRN6609	PRJNA311177	Scaffold	6.88806	161	6286	220	28.5727	235	3.38149	clinical	192	11	5	1	54	160	0.0227273	0.00454546	0.245455	0.727273	0.0272727
GCF_001921095.1_TRN6622	TRN6622	PRJNA348176	Contig	6.39379	96	6256	304	20.5789	235	4.63415	clinical	192	1	1	1	101	201	0.00328947	0.00328947	0.332237	0.661184	0.00657895
GCF_001921105.1_TRN6633	TRN6633	PRJNA369567	Contig	6.42832	50	6460	494	13.0769	235	7.10383	clinical	192	20	146	6	111	231	0.295547	0.0121457	0.224696	0.467611	0.307692
GCF_001921125.1_TRN6635	TRN6635	PRJNA369567	Contig	6.40993	69	6360	336	18.9286	235	5.01792	clinical	192	20	6	4	108	218	0.0178571	0.0119048	0.321429	0.64881	0.0297619
GCF_001921165.1_TRN6637	TRN6637	PRJNA369567	Scaffold	6.31224	51	6488	534	12.1498	235	7.60467	clinical	192	20	118	7	144	265	0.220974	0.0131086	0.269663	0.496255	0.234082
GCF_900143805.1_10	isolate 10	PRJNA369567	Scaffold	6.58204	91	6302	163	38.6626	845	2.52127	clinical	34	20	0	0	35	128	0	0	0.214724	0.785276	0
GCF_001921175.1_TRN6649	TRN6649	PRJNA369567	Contig	6.40106	59	6373	249	25.5944	235	3.76019	clinical	192	20	3	0	64	182	0.0120482	0	0.257028	0.730924	0.0120482
GCF_001937975.1_ASM193797v1	PSEUDO-LEB	PRJNA369567	Scaffold	6.50356	83	5903	130	45.4077	1247	2.15482	clinical	3	20	24	1	28	77	0.184615	0.00769231	0.215385	0.592308	0.192308
GCF_001990285.1_ASM199028v1	SCH_ABX20	PRJNA369567	Scaffold	6.77725	79	5960	108	55.1852	1394	1.77983	clinical	8	20	10	0	17	81	0.0925926	0	0.157407	0.75	0.0925926
GCF_001990295.1_ASM199029v1	SCH_ABX10	PRJNA369567	Contig	6.35683	49	5977	112	53.3661	241	1.83938	clinical	7	20	0	0	29	83	0	0	0.258929	0.741071	0
GCF_001990325.1_ASM199032v1	SCH_ABX16	PRJNA369567	Scaffold	6.81917	54	5824	131	44.458		2.19983			20	0	0	22	109	0	0	0.167939	0.832061	0
GCF_001990335.1_ASM199033v1	SCH_ABX18	PRJNA369567	Scaffold	6.81859	60	5972	237	25.1983	1074	3.81704	clinical	5	20	19	0	30	188	0.0801688	0	0.126582	0.793249	0.0801688
GCF_001990345.1_ASM199034v1	SCH_ABX15	PRJNA341407	Scaffold	6.76138	205	5937	116	51.181	569	1.91641	clinical	7	1	0	0	20	96	0	0	0.172414	0.827586	0
GCF_001990375.1_ASM199037v1	SCH_ABX17	PRJNA369567	Contig	6.35793	65	6006	123	48.8293	1074	2.00685	clinical	5	20	16	1	25	81	0.130081	0.00813008	0.203252	0.658537	0.138211
GCF_001990405.1_ASM199040v1	SCH_ABX12	PRJNA369567	Contig	6.70315	96	6349	133	47.7368	27	2.05184	clinical	74	20	2	0	30	101	0.0150376	0	0.225564	0.759398	0.0150376
GCF_001990425.1_ASM199042v1	SCH_ABX11	PRJNA369567	Contig	6.56873	86	5879	89	66.0562	2643	1.49129	clinical	1	20	0	0	21	68	0	0	0.235955	0.764045	0
GCF_001990445.1_ASM199044v1	SCH_ABX14	PRJNA369567	Contig	6.57308	68	6348	112	56.6786	17	1.73375	clinical	90	20	1	0	21	90	0.00892857	0	0.1875	0.803571	0.00892857
GCF_001990525.1_ASM199052v1	SCH_ABX13	PRJNA369567	Scaffold	6.61027	80	6346	124	51.1774	17	1.91654	clinical	90	20	0	0	24	100	0	0	0.193548	0.806452	0
GCF_001997195.1_ASM199719v1	ATCC 27853	PRJNA369567	Contig	6.69501	61	6262	278	22.5252	155	4.25076	clinical	60	20	2	0	92	184	0.00719425	0	0.330935	0.661871	0.00719425
GCF_002001225.1_ASM200122v1	SCH_ABX09	PRJNA369567	Contig	6.49484	68	5905	107	55.1869	241	1.77977	clinical	7	20	0	0	29	78	0	0	0.271028	0.728972	0
GCF_002001235.1_ASM200123v1	SCH_ABX01	PRJNA338510	Contig	6.89159	143	6217	157	39.5987	348	2.46313	clinical	44	2	0	0	45	112	0	0	0.286624	0.713376	0
GCF_002001265.1_ASM200126v1	SCH_ABX05	PRJNA338510	Contig	6.84167	125	6169	135	45.6963		2.1415	clinical		2	0	0	33	102	0	0	0.244444	0.755556	0
GCF_002001275.1_ASM200127v1	SCH_ABX06	PRJNA361432	Contig	6.76417	240	6170	130	47.4615		2.06349	clinical		1	0	0	26	104	0	0	0.2	0.8	0
GCF_002001305.1_ASM200130v1	SCH_ABX04	PRJNA369567	Contig	6.62269	101	6127	128	47.8672	27	2.04636	clinical	74	20	1	0	33	94	0.0078125	0	0.257812	0.734375	0.0078125
GCF_002001315.1_ASM200131v1	SCH_ABX03	PRJNA369567	Contig	6.77675	73	6202	122	50.8361	27	1.92916	clinical	74	20	0	0	28	94	0	0	0.229508	0.770492	0
GCF_002001385.1_ASM200138v1	SCH_ABX07	PRJNA369218	Contig	6.84833	293	6002	110	54.5636	1074	1.79974	clinical	5	4	0	0	30	80	0	0	0.272727	0.727273	0
GCF_002002365.1_ASM200236v1	PAC08	PRJNA369218	Contig	6.19138	228	6482	217	29.871	1076	3.23929	clinical	10	4	0	1	42	174	0	0.0046083	0.193548	0.801843	0.0046083
GCF_002002765.1_ASM200276v1	PAC17	PRJNA369218	Contig	5.90584	156	6274	203	30.9064	235	3.13417	clinical	192	4	1	2	47	153	0.00492611	0.00985222	0.231527	0.753695	0.0147783
GCF_002003595.1_ASM200359v1	Kasamber	PRJNA369218	Contig	6.71803	277	6166	325	18.9723	235	5.00693	clinical	192	4	2	2	76	245	0.00615385	0.00615385	0.233846	0.753846	0.0123077
GCF_002005755.1_ASM200575v1	SCH_ABX02	PRJNA175104	Contig	6.23286	145	6173	168	36.7441	348	2.64942		44	1	5	0	39	124	0.0297619	0	0.232143	0.738095	0.0297619
GCF_002005765.1_ASM200576v1	SCH_ABX08	PRJNA175102	Contig	6.23792	148	6348	130	48.8308	27	2.00679		74	1	0	0	30	100	0	0	0.230769	0.769231	0
GCF_002021595.1_ASM202159v1	COPD2a	PRJNA175103	Contig	6.23637	112	6386	269	23.7398	253	4.04207		186	1	1	2	84	182	0.00371747	0.00743494	0.312268	0.67658	0.0111524
GCF_002021605.1_ASM202160v1	COPD2d	PRJNA175101	Contig	6.30199	161	5714	234	24.4188	643	3.9341	clinical	1	1	0	2	50	182	0	0.00854701	0.213675	0.777778	0.00854701
GCF_002021635.2_ASM202163v2	COPD6d	PRJNA378853	Contig	7.01929	606	5472	173	31.6301	244	3.06466	clinical	85	1	0	0	47	126	0	0	0.271676	0.728324	0
GCF_002021645.1_ASM202164v1	COPD6a	PRJNA310413	Complete	6.44524	1	6257	274	22.8358	1631	4.19538	clinical	2	20	5	6	82	181	0.0182482	0.0218978	0.29927	0.660584	0.040146
GCF_002025515.1_PaerP49_vs2.0	P49	PRJNA339235	Complete	7.38006	1	5756	189	30.455	1146	3.17914	clinical	3	1	0	0	49	140	0	0	0.259259	0.740741	0
GCF_002025525.1_PaerP37_vs2.0	P37	PRJNA376024	Complete	7.07741	2	5752	196	29.3469	1146	3.29523	clinical	3	1	6	1	55	134	0.0306122	0.00510204	0.280612	0.683673	0.0357143
GCF_002025555.1_PaerP47_vs2.0	P47	PRJNA348792	Contig	5.5031	353	5762	167	34.503	1146	2.81666	clinical	3	1	0	0	44	123	0	0	0.263473	0.736527	0
GCF_002025565.1_PaerSD9_vs2.0	SD9	PRJNA348795	Contig	6.58048	400	5784	240	24.1		3.98406	clinical		1	0	0	59	181	0	0	0.245833	0.754167	0
GCF_002029925.1_ASM202992v1	ICBDVIM-2	PRJNA348799	Contig	5.28706	287	6397	643	9.94868	233	9.13352	clinical	48	1	8	7	171	457	0.0124417	0.0108865	0.265941	0.710731	0.0233281
GCF_002075065.1_ASM207506v1	PA_154197	PRJNA374404	Contig	7.09742	183	5961	63	94.6191	550	1.04582	clinical	1	1	2	0	10	51	0.031746	0	0.15873	0.809524	0.031746
GCF_002085605.1_ASM208560v1	RIVM-EMC2982	PRJNA374402	Contig	6.61829	348	6916	165	41.9151	111	2.33018	clinical	232	1	0	0	29	136	0	0	0.175758	0.824242	0
GCF_002085755.1_ASM208575v1	E6130952	PRJNA381373	Scaffold	7.20211	102	6631	132	50.2349	235	1.9518	environmental/other	192	1	1	1	22	108	0.00757576	0.00757576	0.166667	0.818182	0.0151515
GCF_002088135.1_ASM208813v1	UQCCR 576652281 AC25	PRJNA381838	Complete	6.9851	1	4980	346	14.3931		6.49643	clinical		11	0	0	91	255	0	0	0.263006	0.736994	0
GCF_002088145.1_ASM208814v1	UQCCR 35166-1996 AC02	PRJNA381838	Complete	6.89316	1	6027	435	13.8552		6.73166	clinical		11	5	4	109	317	0.0114943	0.0091954	0.250575	0.728736	0.0206897
GCF_002088165.2_ASM208816v2	UQCCR 462667354 AA24	PRJNA320095	Chromosome	6.3683	1	4844	299	16.2007	898	5.81373		1	1	0	0	76	223	0	0	0.254181	0.745819	0
GCF_002088215.1_ASM208821v1	UQCCR 393788042 K AB94	PRJNA320096	Chromosome	6.3499	1	6681	232	28.7974	532	3.356		16	1	2	2	46	182	0.00862069	0.00862069	0.198276	0.784483	0.0172414
GCF_002088225.1_ASM208822v1	UQCCR 364724162 AA73	PRJNA320098	Chromosome	6.49944	1	6054	386	15.6839	3029	5.99379		1	1	4	4	115	263	0.0103627	0.0103627	0.297927	0.681347	0.0207254
GCF_002094805.1_ASM209480v1	DZ-B1	PRJNA320097	Chromosome	6.40152	1	6820	217	31.4286	385	3.0837		7	1	15	6	49	147	0.0691244	0.0276498	0.225806	0.677419	0.0967742
GCF_002104595.1_ASM210459v1	PASGNDM699	PRJNA381838	Contig	6.83205	97	6545	116	56.4224	308	1.74148	clinical	66	11	0	0	22	94	0	0	0.189655	0.810345	0
GCF_002104615.1_ASM210461v1	PASGNDM345	PRJNA381838	Contig	6.83532	89	6432	120	53.6	308	1.8315	clinical	66	11	0	1	23	96	0	0.00833333	0.191667	0.8	0.00833333
GCF_002116945.1_ASM211694v1	M8A1	PRJNA381838	Contig	6.83558	111	5827	155	37.5936	918	2.59111	clinical	3	11	0	0	42	113	0	0	0.270968	0.729032	0
GCF_002116985.1_ASM211698v1	M8A4	PRJNA381838	Contig	6.78663	108	5797	142	40.8239	1054	2.39097	clinical	3	11	0	1	30	111	0	0.00704225	0.211268	0.78169	0.00704225
GCF_002117025.1_ASM211702v1	M28A1	PRJNA381838	Contig	6.82665	87	5920	174	34.023	970	2.85527	clinical	1	11	0	1	42	131	0	0.00574713	0.241379	0.752874	0.00574713
GCF_002117045.1_ASM211704v1	Pb18	PRJNA381838	Contig	6.76596	101	5810	173	33.5838		2.89153	clinical		11	0	0	39	134	0	0	0.225434	0.774566	0
GCF_002134835.1_ASM213483v1	PASGNDM583	PRJNA381838	Contig	6.76949	119	6394	186	34.3763	308	2.82675	clinical	66	11	0	0	47	139	0	0	0.252688	0.747312	0
GCF_002134845.1_ASM213484v1	PASGNDM571	PRJNA381838	Contig	6.82753	99	6404	171	37.4503	308	2.60076	clinical	66	11	0	0	42	129	0	0	0.245614	0.754386	0
GCF_002134885.1_ASM213488v1	PASGNDM544	PRJNA381838	Contig	6.80604	82	6393	206	31.034	308	3.12169	clinical	66	11	0	0	52	154	0	0	0.252427	0.747573	0
GCF_002134895.1_ASM213489v1	PASGNDM587	PRJNA383293	Scaffold	6.9691	207	6358	187	34	308	2.85714	clinical	66	48	0	0	40	147	0	0	0.213904	0.786096	0
GCF_002134905.1_ASM213490v1	PASGNDM592	PRJNA383293	Scaffold	7.04986	155	6394	164	38.9878	308	2.50076	clinical	66	48	1	0	37	126	0.00609756	0	0.22561	0.768293	0.00609756
GCF_002134915.1_ASM213491v1	PASGNDM586	PRJNA383293	Scaffold	6.93563	146	6338	193	32.8394	308	2.95514	clinical	66	48	0	0	43	150	0	0	0.222798	0.777202	0
GCF_002134965.1_ASM213496v1	PASGNDM591	PRJNA383293	Scaffold	7.1547	246	6336	207	30.6087	308	3.16369	clinical	66	48	0	0	52	155	0	0	0.251208	0.748792	0
GCF_002134975.1_ASM213497v1	PASGNDM590	PRJNA383293	Scaffold	7.09972	168	6395	179	35.7263	308	2.72285	clinical	66	48	0	0	40	139	0	0	0.223464	0.776536	0
GCF_002134985.1_ASM213498v1	PASGNDM593	PRJNA383293	Scaffold	6.99275	104	6367	175	36.3829	308	2.67502	clinical	66	48	0	0	39	136	0	0	0.222857	0.777143	0
GCF_002135615.1_ASM213561v1	S811_C17_BS	PRJNA383293	Scaffold	6.91877	99	6443	252	25.5675	621	3.764	clinical	18	48	0	0	65	187	0	0	0.257937	0.742063	0
GCF_002135625.1_ASM213562v1	S829_C17_RS	PRJNA383293	Scaffold	7.11564	169	6530	232	28.1466	621	3.43094	clinical	18	48	0	0	69	163	0	0	0.297414	0.702586	0
GCF_002135635.1_ASM213563v1	S823_C17_RS	PRJNA383293	Scaffold	7.55476	471	6438	203	31.7143	235	3.05677	clinical	192	48	2	3	53	145	0.00985222	0.0147783	0.261084	0.714286	0.0246305
GCF_002135675.1_ASM213567v1	S794_C17_BS	PRJNA383293	Scaffold	6.81414	91	6765	307	22.0358	308	4.34106	clinical	66	48	2	7	79	219	0.00651466	0.0228013	0.257329	0.713355	0.029316
GCF_002135685.1_ASM213568v1	S819_C17_BS	PRJNA383293	Scaffold	7.18146	125	6716	217	30.9493	308	3.12996	clinical	66	48	3	1	60	153	0.0138249	0.0046083	0.276498	0.705069	0.0184332
GCF_002135705.1_ASM213570v1	S769_C16_RS	PRJNA383293	Scaffold	7.10313	127	6502	166	39.1687	621	2.4895	clinical	18	48	0	0	47	119	0	0	0.283133	0.716867	0
GCF_002135715.1_ASM213571v1	S782_C16_RS	PRJNA383293	Scaffold	6.97734	97	6408	162	39.5556	621	2.46575	clinical	18	48	0	0	42	120	0	0	0.259259	0.740741	0
GCF_002135755.1_ASM213575v1	S749_C15_RS	PRJNA383293	Scaffold	6.84648	100	6616	261	25.3487	111	3.79526	clinical	232	48	0	0	54	207	0	0	0.206897	0.793103	0
GCF_002135765.1_ASM213576v1	S700_C14_RS	PRJNA383293	Scaffold	6.99351	135	6916	542	12.7601	621	7.26736	clinical	18	48	184	14	150	194	0.339483	0.0258303	0.276753	0.357934	0.365314
GCF_002135795.1_ASM213579v1	S669_C14_BS	PRJNA383293	Scaffold	6.92574	117	6297	130	48.4385	233	2.02272	clinical	48	48	3	0	30	97	0.0230769	0	0.230769	0.746154	0.0230769
GCF_002135805.1_ASM213580v1	S742_C15_BS	PRJNA383293	Scaffold	6.92066	125	6686	232	28.819	111	3.35357	clinical	232	48	0	1	56	175	0	0.00431035	0.241379	0.75431	0.00431035
GCF_002135835.1_ASM213583v1	S668_C14_BS	PRJNA383293	Scaffold	7.14667	110	6569	208	31.5817	621	3.0692	clinical	18	48	2	1	51	154	0.00961539	0.00480769	0.245192	0.740385	0.0144231
GCF_002135845.1_ASM213584v1	S658_C13_RS	PRJNA383293	Scaffold	7.83733	179	6574	154	42.6883	175	2.28894	clinical	56	48	0	0	36	118	0	0	0.233766	0.766234	0
GCF_002135875.1_ASM213587v1	S650_C13_BS	PRJNA383293	Scaffold	6.8949	100	6338	155	40.8903	260	2.38719	clinical	34	48	0	1	34	120	0	0.00645161	0.219355	0.774194	0.00645161
GCF_002135885.1_ASM213588v1	S626_C13_RS	PRJNA383293	Scaffold	7.1661	235	6421	209	30.7225	179	3.15234	clinical	74	48	2	2	45	160	0.00956938	0.00956938	0.215311	0.76555	0.0191388
GCF_002135915.1_ASM213591v1	S625_C13_RS	PRJNA383293	Scaffold	6.99332	114	6428	179	35.9106	260	2.70925	clinical	34	48	1	3	46	129	0.00558659	0.0167598	0.256983	0.72067	0.0223464
GCF_002135925.1_ASM213592v1	S619_C13_RS	PRJNA383293	Scaffold	6.99262	104	6415	184	34.8641	260	2.7883	clinical	34	48	7	2	62	113	0.0380435	0.0108696	0.336957	0.61413	0.048913
GCF_002135955.1_ASM213595v1	S611_C13_RS	PRJNA383293	Scaffold	7.01492	140	6668	234	28.4957	111	3.39032	clinical	232	48	0	1	53	180	0	0.0042735	0.226496	0.769231	0.0042735
GCF_002135965.1_ASM213596v1	S567_C10_BS	PRJNA383293	Scaffold	6.99271	106	7507	257	29.2101	395	3.31015	clinical	85	48	6	4	53	194	0.0233463	0.0155642	0.206226	0.754864	0.0389105
GCF_002135995.1_ASM213599v1	S518_C10_BS	PRJNA383293	Scaffold	7.03049	147	6463	150	43.0867	175	2.26826	clinical	56	48	0	0	36	114	0	0	0.24	0.76	0
GCF_002136005.1_ASM213600v1	S558_C10_BS	PRJNA383293	Scaffold	7.02931	139	6682	318	21.0126	111	4.54286	clinical	232	48	2	11	68	237	0.00628931	0.0345912	0.213836	0.745283	0.0408805
GCF_002136015.1_ASM213601v1	S443_C09_RS	PRJNA383293	Scaffold	7.0028	124	6605	154	42.8896	175	2.27844	clinical	56	48	0	0	37	117	0	0	0.24026	0.75974	0
GCF_002136055.1_ASM213605v1	S442_C09_BS	PRJNA383293	Scaffold	6.89569	89	6606	142	46.5211	175	2.10433	clinical	56	48	0	0	36	106	0	0	0.253521	0.746479	0
GCF_002136065.1_ASM213606v1	S434_C09_BS	PRJNA383293	Scaffold	6.98585	121	6629	158	41.9557	175	2.32798	clinical	56	48	2	0	41	115	0.0126582	0	0.259494	0.727848	0.0126582
GCF_002136075.1_ASM213607v1	S435_C09_BS	PRJNA383293	Scaffold	7.28615	156	6606	148	44.6351	175	2.19129	clinical	56	48	0	0	36	112	0	0	0.243243	0.756757	0
GCF_002136115.1_ASM213611v1	S432_C09_RS	PRJNA383293	Scaffold	6.91821	152	6633	176	37.6875	175	2.58481	clinical	56	48	4	5	41	126	0.0227273	0.0284091	0.232955	0.715909	0.0511364
GCF_002136125.1_ASM213612v1	S426_C09_BS	PRJNA383293	Scaffold	7.07309	150	6646	174	38.1954	175	2.55132	clinical	56	48	0	5	43	126	0	0.0287356	0.247126	0.724138	0.0287356
GCF_002136135.1_ASM213613v1	S422_C09_BS	PRJNA383293	Scaffold	7.05499	116	6612	158	41.8481	175	2.33383	clinical	56	48	2	0	45	111	0.0126582	0	0.28481	0.702532	0.0126582
GCF_002136165.1_ASM213616v1	S292_C06_RS	PRJNA383293	Scaffold	7.0375	100	6516	135	48.2667	175	2.02977	clinical	56	48	0	0	34	101	0	0	0.251852	0.748148	0
GCF_002136195.1_ASM213619v1	S137_C02_RS	PRJNA383293	Scaffold	6.91911	160	6484	208	31.1731	621	3.10819	clinical	18	48	23	0	50	135	0.110577	0	0.240385	0.649038	0.110577
GCF_002136205.1_ASM213620v1	S247_C06_RS	PRJNA383293	Scaffold	6.85166	162	6797	250	27.188	621	3.54761	clinical	18	48	0	0	60	190	0	0	0.24	0.76	0
GCF_002136215.1_ASM213621v1	S252_C06_RS	PRJNA383293	Scaffold	7.09154	187	6535	171	38.2164	175	2.54996	clinical	56	48	1	2	47	121	0.00584795	0.0116959	0.274854	0.707602	0.0175439
GCF_002136245.1_ASM213624v1	S122_C02_RS	PRJNA383293	Scaffold	7.06829	148	6613	203	32.5763	235	2.97829	clinical	192	48	0	2	56	145	0	0.00985222	0.275862	0.714286	0.00985222
GCF_002136275.1_ASM213627v1	S61_C01_BS	PRJNA383293	Scaffold	6.97602	103	6554	204	32.1275	111	3.01864	clinical	232	48	2	0	42	160	0.00980392	0	0.205882	0.784314	0.00980392
GCF_002136285.1_ASM213628v1	S39_C01_BS	PRJNA383293	Scaffold	7.30175	215	6592	185	35.6324	235	2.72982	clinical	192	48	0	0	45	140	0	0	0.243243	0.756757	0
GCF_002136295.1_ASM213629v1	S53_C01_BS	PRJNA383293	Scaffold	7.0308	551	6467	243	26.6132	532	3.62146	clinical	16	48	2	3	55	183	0.00823045	0.0123457	0.226337	0.753086	0.0205761
GCF_002136335.1_ASM213633v1	S854_C18_BS	PRJNA383293	Scaffold	6.9926	99	6335	236	26.8432	235	3.59154	clinical	192	48	6	3	67	160	0.0254237	0.0127119	0.283898	0.677966	0.0381356
GCF_002136355.1_ASM213635v1	S830_C17_BS	PRJNA383293	Scaffold	6.92042	124	6724	241	27.9004	308	3.46016	clinical	66	48	0	0	65	176	0	0	0.26971	0.73029	0
GCF_002136365.1_ASM213636v1	S827_C17_BS	PRJNA383293	Scaffold	7.15295	155	6723	196	34.301	308	2.83278	clinical	66	48	1	0	56	139	0.00510204	0	0.285714	0.709184	0.00510204
GCF_002136375.1_ASM213637v1	S787_C16_RS	PRJNA383293	Scaffold	7.00385	162	6458	175	36.9029	621	2.63832	clinical	18	48	0	0	49	126	0	0	0.28	0.72	0
GCF_002136415.1_ASM213641v1	S708_C14_RS	PRJNA383293	Scaffold	7.03897	103	6794	308	22.0584	111	4.33681	clinical	232	48	2	3	68	235	0.00649351	0.00974026	0.220779	0.762987	0.0162338
GCF_002136435.1_ASM213643v1	S402_C09_RS	PRJNA383293	Scaffold	6.92267	193	6363	613	10.3801	235	8.78727	clinical	192	48	58	28	159	368	0.0946166	0.045677	0.25938	0.600326	0.140294
GCF_002136445.1_ASM213644v1	S440_C09_BS	PRJNA369567	Contig	6.42324	63	6609	142	46.5423	175	2.10339	clinical	56	20	0	0	39	103	0	0	0.274648	0.725352	0
GCF_002136455.1_ASM213645v1	S461_C10_RS	PRJNA376562	Contig	6.43645	364	6439	181	35.5746	235	2.73414	clinical	192	1	0	1	40	140	0	0.00552486	0.220994	0.773481	0.00552486
GCF_002136495.1_ASM213649v1	S220_C06_RS	PRJNA382794	Contig	6.51899	131	6664	235	28.3575	621	3.40629		18	1	0	0	56	179	0	0	0.238298	0.761702	0
GCF_002136515.1_ASM213651v1	S143_C02_RS	PRJNA388154	Contig	6.84283	87	6486	225	28.8267	621	3.3527	clinical	18	9	0	0	54	171	0	0	0.24	0.76	0
GCF_002136525.1_ASM213652v1	S49_C01_BS	PRJNA388154	Contig	7.2751	202	6595	177	37.2599	235	2.6137	clinical	192	9	0	0	41	136	0	0	0.231638	0.768362	0
GCF_002136535.1_ASM213653v1	S57_C01_BS	PRJNA388154	Contig	6.99893	540	6468	259	24.973	532	3.85016	clinical	16	9	1	6	64	188	0.003861	0.023166	0.247104	0.725869	0.027027
GCF_002154915.1_ASM215491v1	SCH_ABX19	PRJNA388154	Contig	7.02055	136	5955	113	52.6991		1.86223	clinical		9	3	0	23	87	0.0265487	0	0.20354	0.769912	0.0265487
GCF_002156655.1_ASM215665v1	ICB10P	PRJNA388154	Contig	7.00227	158	5696	653	8.72282	644	10.2851	clinical	3	9	0	1	141	511	0	0.00153139	0.215926	0.782542	0.00153139
GCF_002157485.1_ASM215748v1	4014	PRJNA388154	Contig	7.50498	436	6063	196	30.9337		3.13149	clinical		9	3	4	50	139	0.0153061	0.0204082	0.255102	0.709184	0.0357143
GCF_002188505.1_ASM218850v1	FFUP_PS_CB5	PRJNA388154	Contig	7.24339	1540	6389	171	37.3626	235	2.60671	clinical	192	9	0	1	49	121	0	0.00584795	0.28655	0.707602	0.00584795
GCF_002188535.1_ASM218853v1	FFUP_PS_144	PRJNA388154	Contig	6.99167	260	6674	337	19.8041	179	4.80673	clinical	74	9	0	0	72	265	0	0	0.21365	0.78635	0
GCF_002188545.1_ASM218854v1	FFUP_PS_12	PRJNA388154	Contig	7.19234	134	6319	769	8.21716	175	10.8493	clinical	56	9	8	2	179	579	0.0104031	0.00260078	0.23277	0.752926	0.0130039
GCF_002188565.1_ASM218856v1	FFUP_PS_105	PRJNA380799	Contig	6.78219	110	6509	267	24.3783	111	3.94038	clinical	232	1	1	1	46	219	0.00374532	0.00374532	0.172285	0.820225	0.00749064
GCF_002188585.1_ASM218858v1	FFUP_PS_35	PRJNA371681	Contig	6.24758	149	6422	271	23.6974	179	4.04901	clinical	74	1	0	1	50	220	0	0.00369004	0.184502	0.811808	0.00369004
GCF_002188615.1_ASM218861v1	FFUP_PS_37	PRJNA389181	Complete	7.00852	1	7027	526	13.3593	253	6.96412	clinical	186	6	0	8	133	385	0	0.0152091	0.252852	0.731939	0.0152091
GCF_002188625.1_ASM218862v1	HSV3483	PRJNA389181	Complete	7.24158	1	6046	1920	3.14896	111	24.1024	clinical	232	6	13	8	442	1457	0.00677083	0.00416667	0.230208	0.758854	0.0109375
GCF_002188645.1_ASM218864v1	FFUP_PS_CB58	PRJNA184698	Contig	6.36413	256	6392	354	18.0565	282	5.24755		9	2	1	1	74	278	0.00282486	0.00282486	0.20904	0.785311	0.00564972
GCF_002188695.1_ASM218869v1	FFUP_PS_65	PRJNA184698	Contig	6.49684	125	6788	272	24.9559	244	3.85269		85	2	5	1	61	205	0.0183824	0.00367647	0.224265	0.753676	0.0220588
GCF_002189115.1_ASM218911v1	FFUP_PS_690	PRJNA342804	Contig	6.87931	105	6328	167	37.8922	235	2.57121	clinical	192	51	1	2	44	120	0.00598802	0.011976	0.263473	0.718563	0.0179641
GCF_002189505.1_ASM218950v1	M26	PRJNA342804	Contig	6.57554	94	5788	178	32.5168	882	2.98357	clinical	6	51	3	0	49	126	0.0168539	0	0.275281	0.707865	0.0168539
GCF_002192475.1_ASM219247v1	Pa124	PRJNA342804	Contig	6.95579	81	6479	141	45.9504	309	2.12991	clinical	28	51	0	0	23	118	0	0	0.163121	0.836879	0
GCF_002192495.1_ASM219249v1	Pa58	PRJNA342804	Contig	6.75328	92	6673	263	25.3726	308	3.79181	clinical	66	51	0	3	31	229	0	0.0114068	0.117871	0.870722	0.0114068
GCF_002192765.1_ASM219276v1	DP_4	PRJNA342804	Contig	6.86787	125	5861	250	23.444	262	4.09098	clinical	15	51	1	0	84	165	0.004	0	0.336	0.66	0.004
GCF_002192775.1_ASM219277v1	DPB_4	PRJNA342804	Contig	6.29499	70	5994	155	38.671	262	2.52074	clinical	15	51	0	0	46	109	0	0	0.296774	0.703226	0
GCF_002193655.1_ASM219365v1	2320	PRJNA342804	Contig	6.83132	101	6433	165	38.9879		2.50076	clinical		51	0	0	45	120	0	0	0.272727	0.727273	0
GCF_002193665.1_ASM219366v1	2328	PRJNA342804	Contig	7.00728	178	6091	148	41.1554		2.37218	clinical		51	0	0	38	110	0	0	0.256757	0.743243	0
GCF_002193675.1_ASM219367v1	2330	PRJNA342804	Contig	7.42975	163	6425	143	44.9301		2.17722	clinical		51	1	1	32	109	0.00699301	0.00699301	0.223776	0.762238	0.013986
GCF_002193685.1_ASM219368v1	2325	PRJNA342804	Contig	7.17373	161	6266	155	40.4258		2.41395	clinical		51	0	0	47	108	0	0	0.303226	0.696774	0
GCF_002193735.1_ASM219373v1	2253	PRJNA342804	Contig	6.83239	99	6413	190	33.7526		2.87748	clinical		51	0	0	44	146	0	0	0.231579	0.768421	0
GCF_002193745.1_ASM219374v1	2321	PRJNA342804	Contig	6.89321	134	5791	119	48.6639		2.01354	clinical		51	0	0	37	82	0	0	0.310924	0.689076	0
GCF_002193755.1_ASM219375v1	2570	PRJNA342804	Contig	6.91059	123	6358	169	37.6213		2.58924	clinical		51	0	0	42	127	0	0	0.248521	0.751479	0
GCF_002193765.1_ASM219376v1	2623	PRJNA342804	Contig	7.22444	128	6430	229	28.0786		3.43895	clinical		51	3	0	52	174	0.0131004	0	0.227074	0.759825	0.0131004
GCF_002193815.1_ASM219381v1	797	PRJNA342804	Contig	6.46053	71	7008	232	30.2069		3.20442	clinical		51	1	1	55	175	0.00431035	0.00431035	0.237069	0.75431	0.00862069
GCF_002193825.1_ASM219382v1	6005	PRJNA342804	Contig	6.87741	109	6701	238	28.1555		3.42989	clinical		51	0	3	52	183	0	0.012605	0.218487	0.768908	0.012605
GCF_002193835.1_ASM219383v1	829	PRJNA342804	Contig	6.72724	93	6256	203	30.8177		3.1429	clinical		51	0	1	50	152	0	0.00492611	0.246305	0.748768	0.00492611
GCF_002193845.1_ASM219384v1	6007	PRJNA342804	Contig	6.98742	184	6479	160	40.4937		2.41	clinical		51	0	0	38	122	0	0	0.2375	0.7625	0
GCF_002193895.1_ASM219389v1	6003	PRJNA342804	Contig	6.56158	70	6413	205	31.2829		3.09761	clinical		51	1	0	47	157	0.00487805	0	0.229268	0.765854	0.00487805
GCF_002193905.1_ASM219390v1	833	PRJNA342804	Contig	6.61819	90	6672	207	32.2319		3.00916	clinical		51	2	1	49	155	0.00966184	0.00483092	0.236715	0.748792	0.0144928
GCF_002193915.1_ASM219391v1	CL297	PRJNA342804	Contig	6.82139	104	6006	108	55.6111	2053	1.76644	clinical	3	51	1	0	25	82	0.00925926	0	0.231481	0.759259	0.00925926
GCF_002193925.1_ASM219392v1	2671	PRJNA342804	Contig	6.75291	118	6380	192	33.2292		2.92149	clinical		51	0	0	40	152	0	0	0.208333	0.791667	0
GCF_002193975.1_ASM219397v1	2357	PRJNA342804	Contig	6.3331	66	6216	151	41.1656		2.3716	clinical		51	0	0	36	115	0	0	0.238411	0.761589	0
GCF_002193995.1_ASM219399v1	759	PRJNA342804	Contig	7.05998	118	6536	206	31.7282		3.05547	clinical		51	0	0	43	163	0	0	0.208738	0.791262	0
GCF_002194005.1_ASM219400v1	717	PRJNA342804	Contig	6.42717	80	6070	104	58.3654		1.68448	clinical		51	0	0	28	76	0	0	0.269231	0.730769	0
GCF_002194025.1_ASM219402v1	838	PRJNA388357	Contig	6.95478	230	6138	118	52.017		1.88619	clinical		10	0	0	31	87	0	0	0.262712	0.737288	0
GCF_002194055.1_ASM219405v1	837	PRJNA388357	Contig	7.03609	189	6315	150	42.1		2.32019	clinical		10	0	0	37	113	0	0	0.246667	0.753333	0
GCF_002194075.1_ASM219407v1	2353	PRJNA388357	Contig	6.62728	243	6322	162	39.0247		2.49846	clinical		10	1	0	40	121	0.00617284	0	0.246914	0.746914	0.00617284
GCF_002194085.1_ASM219408v1	6010	PRJNA388357	Contig	6.73179	322	5891	105	56.1048		1.75117	clinical		10	0	0	22	83	0	0	0.209524	0.790476	0
GCF_002194095.1_ASM219409v1	6014	PRJNA388357	Contig	6.95581	239	6576	163	40.3436		2.41876	clinical		10	3	1	45	114	0.0184049	0.00613497	0.276074	0.699387	0.0245399
GCF_002194135.1_ASM219413v1	836	PRJNA388357	Contig	7.05048	279	5971	134	44.5597		2.19492	clinical		10	0	0	37	97	0	0	0.276119	0.723881	0
GCF_002201225.1_ASM220122v1	PAS5	PRJNA388357	Contig	6.76267	293	6466	266	24.3083	235	3.95128	clinical	192	10	16	0	71	179	0.0601504	0	0.266917	0.672932	0.0601504
GCF_002201255.1_ASM220125v1	PAS6	PRJNA388357	Contig	6.85178	492	6536	233	28.0515	235	3.44216	clinical	192	10	0	0	65	168	0	0	0.27897	0.72103	0
GCF_002201295.1_ASM220129v1	PAS2	PRJNA388357	Contig	6.75342	185	6151	244	25.209	1076	3.81548	clinical	10	10	12	1	80	151	0.0491803	0.00409836	0.327869	0.618852	0.0532787
GCF_002201305.1_ASM220130v1	PAS3	PRJNA388357	Contig	6.90997	325	6241	303	20.5974	1076	4.6302	clinical	10	10	21	0	90	192	0.0693069	0	0.29703	0.633663	0.0693069
GCF_002201325.1_ASM220132v1	PAS10	PRJNA378434	Contig	6.37359	52	6466	269	24.0372	235	3.99406		192	1	7	3	72	187	0.0260223	0.0111524	0.267658	0.695167	0.0371747
GCF_002201375.1_ASM220137v1	PAS9	PRJNA389181	Complete	6.56672	1	6543	297	22.0303	235	4.34211	clinical	192	6	5	7	78	207	0.016835	0.023569	0.262626	0.69697	0.040404
GCF_002201385.1_ASM220138v1	PAS8	PRJNA389181	Complete	7.1483	1	6280	314	20	1076	4.7619	clinical	10	6	5	3	99	207	0.0159236	0.00955414	0.315287	0.659236	0.0254777
GCF_002201395.1_ASM220139v1	PAS7	PRJNA389181	Complete	7.05051	1	6256	457	13.6893	235	6.80769	clinical	192	6	14	35	104	304	0.0306346	0.0765864	0.227571	0.665208	0.107221
GCF_002201405.1_ASM220140v1	PAS4	PRJNA231221	Contig	6.90023	2	6229	231	26.9654	235	3.57585	clinical	192	11	6	0	67	158	0.025974	0	0.290043	0.683983	0.025974
GCF_002201455.1_ASM220145v1	PAS1	PRJNA389181	Complete	7.41186	1	6355	298	21.3255	235	4.47918	clinical	192	6	46	1	78	173	0.154362	0.00335571	0.261745	0.580537	0.157718
GCF_002204155.1_ASM220415v1	NA04	PRJNA343070	Contig	7.02562	4	5892	101	58.3366		1.6853	clinical		1	3	0	20	78	0.029703	0	0.19802	0.772277	0.029703
GCF_002205335.1_ASM220533v1	Pa84	PRJNA343072	Complete	7.21431	2	6058	146	41.4931		2.35332	clinical		1	0	1	24	121	0	0.00684931	0.164384	0.828767	0.00684931
GCF_002205355.1_ASM220535v1	Pa127	PRJNA392234	Contig	6.44449	68	6565	218	30.1147	309	3.21392	environmental/other	28	10	0	3	27	188	0	0.0137615	0.123853	0.862385	0.0137615
GCF_002205375.1_ASM220537v1	Pa1242	PRJNA392234	Contig	6.38572	71	6303	358	17.6061	277	5.37457	environmental/other	48	10	14	7	40	297	0.0391061	0.0195531	0.111732	0.829609	0.0586592
GCF_002206285.2_ASM220628v2	FDAARGOS_340	PRJNA392234	Contig	6.43895	75	6333	149	42.5034	179	2.29867	environmental/other	74	10	5	3	31	110	0.033557	0.0201342	0.208054	0.738255	0.0536913
GCF_002208645.1_ASM220864v1	Pa1207	PRJNA392234	Contig	6.39343	65	6813	267	25.5169	155	3.77119	environmental/other	60	10	9	4	48	206	0.0337079	0.0149813	0.179775	0.771536	0.0486891
GCF_002211545.1_ASM221154v1	PA77	PRJNA392234	Contig	6.7829	101	6601	135	48.8963	308	2.00416	environmental/other	66	10	0	1	28	106	0	0.00740741	0.207407	0.785185	0.00740741
GCF_002215345.1_ASM221534v1	PA83	PRJNA392234	Contig	6.43696	74	6702	110	60.9273	233	1.6148	environmental/other	48	10	3	3	16	88	0.0272727	0.0272727	0.145455	0.8	0.0545455
GCF_002216325.1_ASM221632v1	Pae112	PRJNA392234	Contig	6.46796	93	5953	124	48.0081	1129	2.04048	environmental/other	7	10	0	0	32	92	0	0	0.258065	0.741935	0
GCF_002216335.1_ASM221633v1	Pae111	PRJNA392234	Contig	6.83683	99	5916	112	52.8214	1605	1.858	environmental/other	3	10	0	0	31	81	0	0	0.276786	0.723214	0
GCF_002216345.1_ASM221634v1	Pae110	PRJNA392234	Contig	6.43701	90	5930	130	45.6154	110	2.14521	environmental/other	8	10	0	0	30	100	0	0	0.230769	0.769231	0
GCF_002216355.1_ASM221635v1	Pae113	PRJNA392234	Contig	6.33607	65	5894	116	50.8103	3137	1.93012	environmental/other	2	10	0	0	35	81	0	0	0.301724	0.698276	0
GCF_002216405.1_ASM221640v1	Pae85	PRJNA361478	Complete	6.66196	1	6231	158	39.4367	1128	2.473		6	1	0	6	44	108	0	0.0379747	0.278481	0.683544	0.0379747
GCF_002216425.1_ASM221642v1	Pae100	PRJNA325248	Contig	6.34048	62	5932	130	45.6308	110	2.14451	clinical	8	846	0	0	30	100	0	0	0.230769	0.769231	0
GCF_002216445.1_ASM221644v1	PaEB6	PRJNA325248	Contig	6.34512	27	5978	138	43.3188	508	2.25638	clinical	6	846	0	0	24	114	0	0	0.173913	0.826087	0
GCF_002216465.1_ASM221646v1	Pae160	PRJNA325248	Contig	6.35018	43	6343	179	35.4357	309	2.74456	clinical	28	846	1	0	45	133	0.00558659	0	0.251397	0.743017	0.00558659
GCF_002216485.1_ASM221648v1	Pae102	PRJNA325248	Scaffold	6.23854	23	5924	141	42.0142	110	2.32481	clinical	8	846	0	0	34	107	0	0	0.241135	0.758865	0
GCF_002216505.1_ASM221650v1	PaEB1	PRJNA325248	Contig	6.59078	26	5839	99	58.9798	262	1.66723	clinical	15	846	0	0	25	74	0	0	0.252525	0.747475	0
GCF_002223805.1_ASM222380v1	L10	PRJNA325248	Contig	6.31127	29	6119	98	62.4388	253	1.57632	clinical	186	846	0	0	24	74	0	0	0.244898	0.755102	0
GCF_002236985.1_ASM223698v1	ATCC BAA-2109	PRJNA394047	Complete	6.95224	1	5894	121	48.7107		2.01164			8	0	0	27	94	0	0	0.22314	0.77686	0
GCF_002237015.1_ASM223701v1	ATCC BAA-2113	PRJNA394047	Complete	6.94322	1	5885	70	84.0714	2743	1.17548		2	8	0	0	16	54	0	0	0.228571	0.771429	0
GCF_002237025.1_ASM223702v1	ATCC BAA-2108	PRJNA325248	Contig	6.30231	33	5878	92	63.8913		1.54104	clinical		846	2	0	20	70	0.0217391	0	0.217391	0.76087	0.0217391
GCF_002237055.1_ASM223705v1	ATCC BAA-2114	PRJNA393338	Contig	6.65667	165	5796	78	74.3077	969	1.32789	environmental/other	1	129	0	0	19	59	0	0	0.24359	0.75641	0
GCF_002237075.1_ASM223707v1	ATCC BAA-2110	PRJNA393338	Contig	6.32287	100	6188	92	67.2609		1.46497	environmental/other		129	0	0	18	74	0	0	0.195652	0.804348	0
GCF_002237085.1_ASM223708v1	ATCC BAA-2112	PRJNA393338	Contig	6.32733	100	5858	89	65.8202	3024	1.49655	environmental/other	1	129	0	0	15	74	0	0	0.168539	0.831461	0
GCF_002237405.1_ASM223740v1	Ocean-1155	PRJNA393338	Contig	6.38979	95	6477	124	52.2339	316	1.8785	environmental/other	32	129	1	0	23	100	0.00806452	0	0.185484	0.806452	0.00806452
GCF_002237425.1_ASM223742v1	Ocean-1175	PRJNA393338	Contig	6.40799	79	6475	117	55.3419	316	1.77488	environmental/other	32	129	0	0	21	96	0	0	0.179487	0.820513	0
GCF_002238215.1_ASM223821v1	ATCC BAA-2111	PRJNA393338	Contig	6.38123	101	5843	78	74.9103	274	1.31735	environmental/other	245	129	0	0	12	66	0	0	0.153846	0.846154	0
GCF_002239415.1_ASM223941v1	Env_58	PRJNA393338	Contig	6.19599	63	6102	308	19.8117	973	4.80499	environmental/other	1	129	3	3	123	179	0.00974026	0.00974026	0.399351	0.581169	0.0194805
GCF_002239425.1_ASM223942v1	Env_14	PRJNA393338	Contig	6.63568	104	5857	159	36.8365	1405	2.64295	environmental/other	2	129	0	1	45	113	0	0.00628931	0.283019	0.710692	0.00628931
GCF_002239445.1_ASM223944v1	Env_12	PRJNA393338	Contig	6.40793	95	5852	169	34.6272	267	2.80684	environmental/other	9	129	0	0	54	115	0	0	0.319527	0.680473	0
GCF_002239465.1_ASM223946v1	Env_62	PRJNA286991	Scaffold	7.1947	114	5883	151	38.9603	1642	2.50249	clinical	2	1	0	0	46	105	0	0	0.304636	0.695364	0
GCF_002239485.1_ASM223948v1	Env_47	PRJNA287110	Scaffold	7.05685	142	5954	146	40.7808	164	2.39344	clinical	7	1	0	0	37	109	0	0	0.253425	0.746575	0
GCF_002239505.1_ASM223950v1	Env_32	PRJNA287086	Scaffold	6.40934	68	5891	162	36.3642	505	2.67636	clinical	1	1	0	0	49	113	0	0	0.302469	0.697531	0
GCF_002239535.1_ASM223953v1	Env_16	PRJNA287106	Scaffold	6.36467	71	5765	112	51.4732	116	1.90573	clinical	6	1	0	0	28	84	0	0	0.25	0.75	0
GCF_002239545.1_ASM223954v1	Env_11	PRJNA286827	Scaffold	6.38615	50	6115	189	32.3545	377	2.9981	clinical	8	1	0	0	49	140	0	0	0.259259	0.740741	0
GCF_002239565.1_ASM223956v1	Env_1	PRJNA395360	Scaffold	6.51474	37	5940	157	37.8344		2.57504	clinical		1	0	0	42	115	0	0	0.267516	0.732484	0
GCF_002242775.1_ASM224277v1	BK3	PRJNA393931	Contig	7.04296	588	6783	236	28.7415	308	3.3623	clinical	66	4	0	1	62	173	0	0.00423729	0.262712	0.733051	0.00423729
GCF_002242855.1_ASM224285v1	BK6	PRJNA393931	Contig	7.05084	383	6493	256	25.3633	357	3.79315	clinical	35	4	0	0	59	197	0	0	0.230469	0.769531	0
GCF_002242885.1_ASM224288v1	BK4	PRJNA393931	Contig	7.00589	934	5964	154	38.7273	527	2.51716	clinical	5	4	0	0	47	107	0	0	0.305195	0.694805	0
GCF_002242915.1_ASM224291v1	BK5	PRJNA393931	Contig	7.10014	586	5873	137	42.8686	2708	2.27953	clinical	4	4	0	0	40	97	0	0	0.291971	0.708029	0
GCF_900143815.1_36	isolate 36	PRJNA394047	Contig	7.00871	3	6300	213	29.5775	845	3.27038		34	8	0	0	60	153	0	0	0.28169	0.71831	0
GCF_002243265.1_ASM224326v1	BK2	PRJNA394047	Scaffold	6.93487	69	5891	119	49.5042	2719	1.98003		2	8	1	2	36	80	0.00840336	0.0168067	0.302521	0.672269	0.0252101
GCF_002251125.1_ASM225112v1	CCBH17348	PRJNA394047	Scaffold	7.06796	90	6038	79	76.4304	2584	1.29148		19	8	0	1	18	60	0	0.0126582	0.227848	0.759494	0.0126582
GCF_002263405.1_ASM226340v1	53012	PRJNA394047	Scaffold	6.905	76	6480	614	10.5538		8.6552			8	1	1	218	394	0.00162866	0.00162866	0.355049	0.641694	0.00325733
GCF_002263435.1_ASM226343v1	53014	PRJNA394047	Scaffold	6.63963	46	6535	446	14.6525		6.38877			8	2	1	144	299	0.00448431	0.00224215	0.32287	0.670404	0.00672646
GCF_002263445.1_ASM226344v1	53011	PRJNA394047	Contig	6.81197	3	6339	1017	6.23304		13.8254			8	8	1	357	651	0.00786627	0.000983284	0.351032	0.640118	0.00884956
GCF_002263455.1_ASM226345v1	41437	PRJNA325248	Contig	6.2724	44	6572	621	10.5829		8.63339	clinical		846	2	0	205	414	0.00322061	0	0.330113	0.666667	0.00322061
GCF_002263545.1_ASM226354v1	Ocean-1170	PRJNA398580	Contig	6.81975	146	6519	166	39.2711	316	2.48317		32	1	0	1	30	135	0	0.0060241	0.180723	0.813253	0.0060241
GCF_002263575.1_ASM226357v1	Ocean-222	PRJNA393338	Contig	6.52189	92	6556	150	43.7067	313	2.2368	environmental/other	25	129	1	2	37	110	0.00666667	0.0133333	0.246667	0.733333	0.02
GCF_002263585.1_ASM226358v1	Ocean-1187	PRJNA393338	Contig	6.41393	78	6640	183	36.2841	316	2.6821	environmental/other	32	129	0	1	51	131	0	0.00546448	0.278689	0.715847	0.00546448
GCF_002263615.1_ASM226361v1	Ocean-1206	PRJNA393338	Contig	6.22245	74	6468	162	39.9259	316	2.44344	environmental/other	32	129	0	2	39	121	0	0.0123457	0.240741	0.746914	0.0123457
GCF_002263645.1_ASM226364v1	Ocean-100	PRJNA393338	Contig	6.50976	105	6152	137	44.9051	2329	2.17841	environmental/other	3	129	0	0	27	110	0	0	0.19708	0.80292	0
GCF_002263685.1_ASM226368v1	Ocean-238	PRJNA378495	Complete	6.93089	1	6257	172	36.3779	27	2.67538		74	39	0	0	27	145	0	0	0.156977	0.843023	0
GCF_002276485.1_ASM227648v1	2D9A isolate AUS23	PRJNA378495	Contig	6.5941	52	5750	143	40.2098	775	2.42661		6	39	1	1	28	113	0.00699301	0.00699301	0.195804	0.79021	0.013986
GCF_002283315.1_ASM228331v1	PA404	PRJNA378495	Contig	6.70475	28	6373	266	23.9586	235	4.00663		192	39	0	2	62	202	0	0.0075188	0.233083	0.759398	0.0075188
GCF_002285195.1_ASM228519v1	P27b	PRJNA378495	Contig	6.75341	34	6014	148	40.6351	553	2.40182		12	39	1	0	44	103	0.00675676	0	0.297297	0.695946	0.00675676
GCF_002285345.1_ASM228534v1	SJU-R10_2	PRJNA378495	Contig	6.39866	34	5942	112	53.0536		1.85002			39	0	0	37	75	0	0	0.330357	0.669643	0
GCF_002285355.1_ASM228535v1	SJU-S6_3	PRJNA378495	Contig	6.66634	54	5738	105	54.6476		1.79702			39	0	0	26	79	0	0	0.247619	0.752381	0
GCF_002285375.1_ASM228537v1	SJU-W20_2	PRJNA378495	Contig	6.66822	41	6032	145	41.6	1665	2.34742		3	39	0	0	45	100	0	0	0.310345	0.689655	0
GCF_002287725.2_ASM228772v2	PPF-1	PRJNA378495	Contig	6.87018	91	6375	136	46.875		2.08877			39	0	0	27	109	0	0	0.198529	0.801471	0
GCF_002312055.1_ASM231205v1	173	PRJNA378495	Contig	6.87439	79	6022	144	41.8194		2.33539			39	2	2	51	89	0.0138889	0.0138889	0.354167	0.618056	0.0277778
GCF_002312065.1_ASM231206v1	462	PRJNA378495	Contig	6.87743	81	6216	109	57.0275		1.72332			39	0	0	25	84	0	0	0.229358	0.770642	0
GCF_002312095.1_ASM231209v1	712	PRJNA378495	Contig	6.30257	32	6275	109	57.5688		1.70739			39	0	0	23	86	0	0	0.211009	0.788991	0
GCF_002312115.1_ASM231211v1	282	PRJNA378495	Scaffold	6.87357	92	5912	103	57.3981		1.71239			39	0	0	24	79	0	0	0.23301	0.76699	0
GCF_002312135.1_ASM231213v1	Site 7	PRJNA378495	Contig	7.17573	71	6263	144	43.4931		2.24754			39	0	0	29	115	0	0	0.201389	0.798611	0
GCF_002312145.1_ASM231214v1	151 Assistante	PRJNA378495	Contig	6.67251	41	6276	121	51.8678		1.89151			39	0	0	27	94	0	0	0.22314	0.77686	0
GCF_002312175.1_ASM231217v1	146 Assistante	PRJNA378495	Contig	6.66738	60	6289	259	24.2818		3.95541			39	0	0	82	177	0	0	0.316602	0.683398	0
GCF_002312195.1_ASM231219v1	Chir_D-144	PRJNA378495	Contig	6.67212	47	6309	223	28.2915		3.41396			39	0	0	69	154	0	0	0.309417	0.690583	0
GCF_002312215.1_ASM231221v1	PPF-2	PRJNA378495	Scaffold	6.49284	39	6310	231	27.316		3.53157			39	0	0	70	161	0	0	0.30303	0.69697	0
GCF_002312235.1_ASM231223v1	578-B	PRJNA378495	Contig	6.81222	46	5813	92	63.1848	514	1.558		11	39	0	0	22	70	0	0	0.23913	0.76087	0
GCF_002312245.1_ASM231224v1	PPF-21	PRJNA378495	Contig	6.72941	33	6304	238	26.4874		3.63803			39	0	0	75	163	0	0	0.315126	0.684874	0
GCF_002312275.1_ASM231227v1	PPF-20	PRJNA378495	Contig	6.99541	73	6675	258	25.8721		3.72133			39	0	6	87	165	0	0.0232558	0.337209	0.639535	0.0232558
GCF_002312295.1_ASM231229v1	PPF-19	PRJNA378495	Contig	6.56886	59	6284	120	52.3667	2503	1.87383		3	39	0	0	27	93	0	0	0.225	0.775	0
GCF_002312315.1_ASM231231v1	Urg-7	PRJNA378495	Contig	6.43673	35	6269	148	42.3581	2503	2.30637		3	39	0	0	36	112	0	0	0.243243	0.756757	0
GCF_002312335.1_ASM231233v1	Ortho-1	PRJNA378495	Contig	6.31014	37	6276	129	48.6512		2.01405			39	0	0	29	100	0	0	0.224806	0.775194	0
GCF_002312355.1_ASM231235v1	578-A	PRJNA378495	Contig	6.39593	36	6056	116	52.2069	17	1.87946		90	39	0	0	31	85	0	0	0.267241	0.732759	0
GCF_002312375.1_ASM231237v1	358	PRJNA378495	Contig	6.39658	38	6327	136	46.5221		2.10429			39	0	0	28	108	0	0	0.205882	0.794118	0
GCF_002312385.1_ASM231238v1	279	PRJNA378495	Contig	6.39863	43	6248	108	57.8518		1.69918			39	0	0	25	83	0	0	0.231481	0.768519	0
GCF_002312405.1_ASM231240v1	392	PRJNA378495	Contig	6.85754	37	6455	175	36.8857		2.63952			39	0	1	37	137	0	0.00571429	0.211429	0.782857	0.00571429
GCF_002312415.1_ASM231241v1	E-500	PRJNA378495	Contig	6.49149	31	6122	110	55.6546	1239	1.76508		8	39	0	0	25	85	0	0	0.227273	0.772727	0
GCF_002312455.1_ASM231245v1	359	PRJNA378495	Contig	6.8704	81	5940	106	56.0377		1.75323			39	0	0	24	82	0	0	0.226415	0.773585	0
GCF_002312465.1_ASM231246v1	585	PRJNA378495	Contig	6.69276	70	5820	96	60.625		1.62272			39	0	0	25	71	0	0	0.260417	0.739583	0
GCF_002312495.1_ASM231249v1	VD564	PRJNA378495	Contig	7.17314	78	5908	110	53.7091		1.82785			39	0	0	27	83	0	0	0.245455	0.754545	0
GCF_002312505.1_ASM231250v1	VD329	PRJNA378495	Contig	6.67188	45	5902	119	49.5966		1.97642			39	0	0	26	93	0	0	0.218487	0.781513	0
GCF_002312535.1_ASM231253v1	354	PRJNA378495	Contig	6.67192	72	5913	120	49.275		1.98906			39	1	0	28	91	0.00833333	0	0.233333	0.758333	0.00833333
GCF_002312545.1_ASM231254v1	265	PRJNA378495	Contig	7.17199	63	6306	151	41.7616		2.33855			39	0	1	26	124	0	0.00662252	0.172185	0.821192	0.00662252
GCF_002312575.1_ASM231257v1	707A	PRJNA378495	Contig	6.31508	25	6046	118	51.2373	17	1.91434		90	39	0	0	29	89	0	0	0.245763	0.754237	0
GCF_002312585.1_ASM231258v1	PPF-7	PRJNA378495	Contig	6.39773	30	6304	234	26.9402		3.57908			39	0	0	69	165	0	0	0.294872	0.705128	0
GCF_002312615.1_ASM231261v1	506	PRJNA378495	Contig	6.6749	62	6190	165	37.5151		2.59638			39	0	0	43	122	0	0	0.260606	0.739394	0
GCF_002312625.1_ASM231262v1	PPF-13	PRJNA378495	Contig	6.39984	40	6656	265	25.117		3.82893			39	0	0	87	178	0	0	0.328302	0.671698	0
GCF_002312645.1_ASM231264v1	Urg-5	PRJNA378495	Contig	6.39429	39	6285	121	51.9421	2503	1.88885		3	39	0	0	27	94	0	0	0.22314	0.77686	0
GCF_002312675.1_ASM231267v1	PPF-18	PRJNA393338	Contig	6.48022	95	6248	156	40.0513		2.43598	environmental/other		129	0	0	32	124	0	0	0.205128	0.794872	0
GCF_002312685.1_ASM231268v1	Chir_D-144_assistant	PRJNA393338	Contig	6.76519	242	6673	244	27.3484		3.52754	environmental/other		129	0	0	83	161	0	0	0.340164	0.659836	0
GCF_002312695.1_ASM231269v1	403	PRJNA393338	Contig	6.69362	631	5844	97	60.2474		1.63272	environmental/other		129	0	2	26	69	0	0.0206186	0.268041	0.71134	0.0206186
GCF_002312705.1_ASM231270v1	VD609	PRJNA393338	Contig	6.91295	228	5908	105	56.2667		1.74622	environmental/other		129	0	0	24	81	0	0	0.228571	0.771429	0
GCF_002312755.1_ASM231275v1	297	PRJNA393338	Contig	6.44988	100	6159	161	38.2547		2.54747	environmental/other		129	0	2	49	110	0	0.0124224	0.304348	0.68323	0.0124224
GCF_002312765.1_ASM231276v1	VD706	PRJNA393338	Contig	6.37926	68	5912	107	55.2523		1.7777	environmental/other		129	0	0	25	82	0	0	0.233645	0.766355	0
[truncated: 2,717 more rows]
